# Supplementary material for: Comprehensive assessment of differential ChIP-seq tools guides optimal algorithm selection
Source: Genome Biol. 2022 May 24;23:119. doi: 10.1186/s13059-022-02686-y (PMC9128273; doi:10.1186/s13059-022-02686-y)
Supplement: Supplementary file 2 — Additional file 2: Table S1. QC metrics of genuine ChIP-seq data. Table of QC metrics of publicly available ChIP-seq datasets used for sub-sampling with DCSsub. The first six columns represent information on the original sample names, type (if genuine data or merged for subsequent sub-sampling), their peak shape, the replicate, and sample numbers and the regulation scenario in the original experiments respectively. The next columns show the total read number, the nonredundant read number, read length, and estimated fragment length. The QC metrics consist of the normalized strand coefficient (NSC) and the relative strand correlation (RSC) from cross-correlation analysis as signal-to-noise indicator, the background uniformity as a measure for peak reliability (by looking at the distribution of the mapped reads), and the fragment cluster score (FCS) for various strand shifts (read, fragment, 1k, 10k and 100k) to identify peak mode and intensity. [file 13059_2022_2686_MOESM2_ESM.xlsx]

## Sheet: Table S1
Name	Type	Shape	Replicate	Sample	Regulation scenario	Total read number	Nonredundant read number	Read length	Fragment length	NSC	RSC	Background uniformity	FCS(read)	FCS(flen)	FCS(1k)	FCS(10k)	FCS(100k)
C18_shRen_HD3_1_mm	genuine ChIP-seq data	TF	1	1	50:50	14793146	9765938	51	148	12.5634	1.43727	0.984288	0.68655	0.712875	0.631628	0.559422	0.00779405
C18_shRen_HD3_2_mm	genuine ChIP-seq data	TF	2	1	50:50	23165338	15667068	51	198	6.24221	1.73732	0.997339	0.550322	0.612257	0.471721	0.379776	0.00627965
C18_Ren_merged	merged genuine ChIP-seq data	TF	-	-	-	37958484	25084067	51	174	6.01337	1.82655	0.990422	0.475707	0.577567	0.314516	0.227181	0.00799859
H3K27ac_Ren_1	genuine ChIP-seq data	sharp mark	1	1	100:0	47780711	34724736	51	191	17.426	1.11754	0.720349	0.546337	0.559862	0.475287	0.163918	0.0503334
H3K27ac_Ren_2	genuine ChIP-seq data	sharp mark	2	1	100:0	56328126	42403337	51	198	17.155	1.11306	0.686992	0.531463	0.544589	0.458747	0.153772	0.0466391
H3K27ac_Ren_merged	merged genuine ChIP-seq data	sharp mark	-	-	-	104108837	70094647	51	194	12.6497	1.08296	0.714863	0.515219	0.52634	0.46009	0.170931	0.0469165
H3K36me3_Ren_1	genuine ChIP-seq data	broad mark	1	1	50:50	30111842	16223084	51	108	2.4599	0.825092	1.00836	0.574159	0.539551	0.524857	0.427083	0
H3K36me3_Ren_2	genuine ChIP-seq data	broad mark	2	1	50:50	23188668	9577797	51	137	5.07729	0.831001	1.01221	0.777542	0.74671	0.748759	0.675648	0.000530757
Ren_H3K36me3_1	genuine ChIP-seq data	broad mark	1	2	50:50	60035298	49722505	51	159	1.32558	0.908797	0.983676	0.147092	0.118572	0.113255	0.0665132	0.00332606
Ren_H3K36me3_2	genuine ChIP-seq data	broad mark	2	2	50:50	57504022	47560466	51	159	1.34495	0.911185	0.982993	0.159208	0.126887	0.114092	0.0744285	0.00156568
Setd2_H3K36me3_1	genuine ChIP-seq data	broad mark	1	3	50:50	65362262	52853294	51	161	1.25092	0.847291	0.997103	0.146185	0.12137	0.104767	0.0665852	0.00425941
Setd2_H3K36me3_2	genuine ChIP-seq data	broad mark	2	3	50:50	58885266	48584217	51	150	1.24598	0.834747	0.999026	0.161243	0.126078	0.108976	0.0754546	0.000221428
H3K36me3_merged	merged genuine ChIP-seq data	broad mark	-	-	-	295087358	218130883	51	156	1.12024	1.03259	0.977205	0.0247385	0.020599	0.0178402	0.0111433	0.00447321
