# Supplementary material for: Comprehensive assessment of differential ChIP-seq tools guides optimal algorithm selection
Source: Genome Biol. 2022 May 24;23:119. doi: 10.1186/s13059-022-02686-y (PMC9128273; doi:10.1186/s13059-022-02686-y)
Supplement: Supplementary file 3 — Additional file 3: Table S2. Benchmarked DCS tools. Table of DCS tools, their focus, platform / programming language, version used, peak dependence, ease of installation, publication, number of citations (Google Scholar 2019-11-28), and the link to the respective website or download location. Ease of installation: +++ : Execution of a few predefined lines, including all tools that can be installed via Bioconductor and pip. Installation time, seconds-minutes. ++ : Compilation/manual installation of requirements. Installation time, minutes. + : Compilation and manual installation of requirements. Installation time, minutes-hours. - : Manual compilation/installation of source code and requirements or modification in source code required. Installation time, hours-days. [file 13059_2022_2686_MOESM3_ESM.xlsx]

## Sheet: Table S2
Tool	Focus	Platform / programming language	Version used	Peak dependent	Ease of installation	Publication	# Citations (Google Scholar 2019-11-28)	Link / download
ChIPComp	-	R / Bioconductor	1.16.0	yes	+++	Chen, L., Wang, C., Qin, Z. S. & Wu, H. A novel statistical method for quantitative comparison of multiple ChIP-seq datasets. Bioinformatics 31, 1889–1896 (2015).	28	https://bioconductor.org/packages/release/bioc/html/ChIPComp.html
DBChIP	TF	R / Bioconductor	1.30.0	yes	+++	Liang, K. & Keleş, S. Detecting differential binding of transcription factors with ChIP-seq. Bioinformatics 28, 121–122 (2012).	81	https://bioconductor.org/packages/release/bioc/html/DBChIP.html
DESeq2	RNA-seq	R / Bioconductor	1.26.0	yes	+++	Love, M. I., Huber, W. & Anders, S. Moderated estimation of fold change and dispersion for RNA-seq data with DESeq2. Genome Biology 15, (2014).	12713	https://www.bioconductor.org/packages/release/bioc/html/DESeq2.html
								https://github.com/mikelove/DESeq2
DiffBind	-	R / Bioconductor	2.14.0	yes	+++	Stark, R. & Brown, G. DiffBind: differential binding analysis of ChIP-Seq peak data. (2011).	-	https://bioconductor.org/packages/release/bioc/html/DiffBind.html
						Ross-Innes, C. S. et al. Differential oestrogen receptor binding is associated with clinical outcome in breast cancer. Nature 481, 4 (2012).	116
DIME	-	R	1.2	yes	+++	Taslim, C., Huang, T. & Lin, S. DIME: R-package for identifying differential ChIP-seq based on an ensemble of mixture models. Bioinformatics 27, 1569–1570 (2011).	24	https://cran.r-project.org/web/packages/DIME/
edgeR	RNA-seq	R / Bioconductor	3.28.0	yes	+++	Robinson, M. D., McCarthy, D. J. & Smyth, G. K. edgeR: a Bioconductor package for differential expression analysis of digital gene expression data. Bioinformatics 26, 139–140 (2010).	13004	http://bioinf.wehi.edu.au/edgeR/
						McCarthy, D. J., Chen, Y. & Smyth, G. K. Differential expression analysis of multifactor RNA-Seq experiments with respect to biological variation. Nucleic Acids Research 40, 4288–4297 (2012).	1687	https://bioconductor.org/packages/release/bioc/html/edgeR.html
Manorm	-	Matlab, R	1.2.0	yes	-	Shao, Z., Zhang, Y., Yuan, G.-C., Orkin, S. H. & Waxman, D. J. MAnorm: a robust model for quantitative comparison of ChIP-Seq data sets. Genome Biology 13, R16 (2012).	203	http://bcb.dfci.harvard.edu/~gcyuan/MAnorm/MAnorm.htm
MAnorm2	-	R	1.0.0	yes	+++	Tu, S. et al. MAnorm2 for quantitatively comparing groups of ChIP-seq samples. http://biorxiv.org/lookup/doi/10.1101/2020.01.07.896894 (2020) doi:10.1101/2020.01.07.896894.	-	https://github.com/tushiqi/MAnorm2
MMDiff2	-	R / Bioconductor	1.14.0	yes	+++	Schweikert, G. & Kuo, D. MMDiff2: Statistical Testing for ChIP-Seq data sets. (2019).	-	https://bioconductor.org/packages/release/bioc/html/MMDiff2.html
NarrowPeaks	-	C, R / Bioconductor	1.30.0	yes	+++	Mateos, J. L. et al. Combinatorial activities of SHORT VEGETATIVE PHASE and FLOWERING LOCUS C define distinct modes of flowering regulation in Arabidopsis. Genome Biology 16, (2015).	70	http://bioconductor.org/packages/release/bioc/html/NarrowPeaks.html
						Krajewski<Pkra@Igr.Poznan.Pl>, P. M. <Pm12@Sanger A. U., Pawel. NarrowPeaks. (Bioconductor, 2017). doi:10.18129/B9.BIOC.NARROWPEAKS.	1	https://github.com/pmb59/diffNGS
uniquepeaks	-	Shell / bedtools	Custom approach	yes	+	-	-	Custom script which uses bedtools to get uniquely bound regions
bdgdiff / MACS2	-	C, Python	2.2.6	no	+++	Zhang, Y. et al. Model-based Analysis of ChIP-Seq (MACS). Genome Biology 9, R137 (2008).	6670	http://liulab.dfci.harvard.edu/MACS/
ChIPDiff	histone	C	1.0 ?	no	+	Xu, H., Wei, C.-L., Lin, F. & Sung, W.-K. An HMM approach to genome-wide identification of differential histone modification sites from ChIP-seq data. Bioinformatics 24, 2344–2349 (2008).	10	http://cmb.gis.a-star.edu.sg/ChIPSeq/paperChIPDiff.htm
ChIPnorm	histone	Matlab	1.0 ?	no	++	Nair, N. U., Sahu, A. D., Bucher, P. & Moret, B. M. E. ChIPnorm: A Statistical Method for Normalizing and Identifying Differential Regions in Histone Modification ChIP-seq Libraries. PLoS ONE 7, e39573 (2012).	33	http://lcbb.epfl.ch/software.html
chromstaR	histone	R / Bioconductor	1.12.0	no	+++	Taudt, A., Nguyen, M. A., Heinig, M., Johannes, F. & Colome-Tatche, M. chromstaR: Tracking combinatorial chromatin state dynamics in space and time. bioRxiv (2016) doi:http://dx.doi.org/10.1101/038612.	5	https://bioconductor.org/packages/release/bioc/html/chromstaR.html
csaw	-	R / Bioconductor	1.20.0	no	+++	Lun, A. T. L. & Smyth, G. K. De novo detection of differentially bound regions for ChIP-seq data using peaks and windows: controlling error rates correctly. Nucleic Acids Research 42, e95–e95 (2014).	60	https://bioconductor.org/packages/release/bioc/html/csaw.html
						Lun, A. T. L. & Smyth, G. K. csaw: a Bioconductor package for differential binding analysis of ChIP-seq data using sliding windows. Nucleic Acids Research 44, e45–e45 (2016).	89
diffReps	histone	Perl	1.55.6	no	+	Shen, L. et al. diffReps: Detecting Differential Chromatin Modification Sites from ChIP-seq Data with Biological Replicates. PLoS ONE 8, e65598 (2013).	96	https://github.com/shenlab-sinai/diffreps
EpiCenter	histone	C++	1.7.0.8	no	+	Huang, W. et al. Efficiently identifying genome-wide changes with next-generation sequencing data. Nucleic Acids Research 39, e130–e130 (2011).	33	https://www.niehs.nih.gov/research/resources/software/biostatistics/epicenter/index.cfm
GenoGAM	-	R / Bioconductor	2.4.0	no	+++	Stricker, G. et al. GenoGAM: genome-wide generalized additive models for ChIP-Seq analysis. Bioinformatics 33, 2258–2265 (2017).	5	https://www.bioconductor.org/packages/release/bioc/html/GenoGAM.html
						Stricker, G., Galinier, M. & Gagneur, J. GenoGAM 2.0: scalable and efficient implementation of genome-wide generalized additive models for gigabase-scale genomes. BMC Bioinformatics 19, (2018).	-
histoneHMM	histone	C++ / R	1.7	no	++	Heinig, M. et al. histoneHMM: Differential analysis of histone modifications with broad genomic footprints. BMC Bioinformatics 16, (2015).	18	http://histonehmm.molgen.mpg.de/
HMCan	histone	C++	1.04	no	+	Ashoor, H. et al. HMCan: a method for detecting chromatin modifications in cancer samples using ChIP-seq data. Bioinformatics 29, 2979–2986 (2013).	31	http://www.cbrc.kaust.edu.sa/hmcan/desc.php
HMCan-diff	histone	C++	1.04	no	+	Ashoor, H., Louis-Brennetot, C., Janoueix-Lerosey, I., Bajic, V. B. & Boeva, V. HMCan-diff: a method to detect changes in histone modifications in cells with different genetic characteristics. Nucleic Acids Research gkw1319 (2017) doi:10.1093/nar/gkw1319.	5	http://www.cbrc.kaust.edu.sa/hmcan/hmcan-diff_desc.php
HOMER	-	Perl, R / Bioconductor	4.11	no / yes	+++	Heinz, S. et al. Simple combinations of lineage-determining transcription factors prime cis-regulatory elements required for macrophage and B cell identities. Mol. Cell 38, 576–589 (2010).	4374	http://homer.ucsd.edu/homer/
MEDIPS	methylated DNA immunoprecipitation	R / Bioconductor	1.38.0	no	+++	Lienhard, M., Grimm, C., Morkel, M., Herwig, R. & Chavez, L. MEDIPS: genome-wide differential coverage analysis of sequencing data derived from DNA enrichment experiments. Bioinformatics 30, 284–286 (2014).	174	https://bioconductor.org/packages/release/bioc/html/MEDIPS.html
MultiGPS	-	Java	0.74	no	++	Mahony, S. et al. An Integrated Model of Multiple-Condition ChIP-Seq Data Reveals Predeterminants of Cdx2 Binding. PLoS Computational Biology 10, e1003501 (2014).	41	http://mahonylab.org/software/multigps/
normR	-	C++, R / Bioconductor	1.12.0	no	+++	Helmuth, J. et al. normR: Regime enrichment calling for ChIP-seq data. bioRxiv (2016) doi:10.1101/082263.	1	https://bioconductor.org/packages/release/bioc/html/normr.html
ODIN	-	Python	0.4.1	no	+++	Allhoff, M. et al. Detecting differential peaks in ChIP-seq signals with ODIN. Bioinformatics 30, 3467–3475 (2014).	23	http://www.regulatory-genomics.org/odin-2/basic-introduction/
PePr	-	Python	1.1.24	no	+++	Zhang, Y., Lin, Y.-H., Johnson, T. D., Rozek, L. S. & Sartor, M. A. PePr: a peak-calling prioritization pipeline to identify consistent or differential peaks from replicated ChIP-Seq data. Bioinformatics 30, 2568–2575 (2014).	70	https://github.com/shawnzhangyx/PePr
QChIPat	-	R, Perl, C++	2.1	no	++	Liu, B. et al. QChIPat: a quantitative method to identify distinct binding patterns for two biological ChIP-seq samples in different experimental conditions. BMC Genomics 14, S3 (2013).	29	http://compbio.uthscsa.edu/QChIPat/
RSEG	histone	C++	0.4.9	no	+	Song, Q. & Smith, A. D. Identifying dispersed epigenomic domains from ChIP-Seq data. Bioinformatics 27, 870–871 (2011).	142	http://smithlabresearch.org/software/rseg/
SICER2	histone	Python	1.0	no	+++	Zang, C. et al. A clustering approach for identification of enriched domains from histone modification ChIP-Seq data. Bioinformatics 25, 1952–1958 (2009).	749	https://zanglab.github.io/SICER2/
slidingwindow	-	R / Bioconductor	Custom approach	no	+++	Lun, A. T. L. & Smyth, G. K. From reads to regions: a Bioconductor workflow to detect differential binding in ChIP-seq data. F1000Research 4, 1080 (2016).	-	https://f1000research.com/articles/4-1080/v2
THOR	-	Python	0.12.3	no	+++	Allhoff, M., Seré, K., F. Pires, J., Zenke, M. & G. Costa, I. Differential peak calling of ChIP-seq signals with replicates with THOR. Nucleic Acids Research gkw680 (2016) doi:10.1093/nar/gkw680.	24	http://www.regulatory-genomics.org/thor-2/basic-intrstruction/
