# Supplementary material for: Comprehensive assessment of differential ChIP-seq tools guides optimal algorithm selection
Source: Genome Biol. 2022 May 24;23:119. doi: 10.1186/s13059-022-02686-y (PMC9128273; doi:10.1186/s13059-022-02686-y)
Supplement: Supplementary file 4 — Additional file 4: Table S3. Applied parameter setups per DCS tool and peak caller. Table describing DCS tools, peak caller and the random classifier by their name, peak dependence, parameter setup name, if a scaling factor was used, setup description, and setup parameter details for the essential core steps. [file 13059_2022_2686_MOESM4_ESM.xlsx]

## Sheet: Table S3
Tool	Peak dependent	Parameter setup name	Spike-in used for scaling factor calculation	Setup description	Setup parameter details for the essential core steps
ChIPComp	yes	chipcomp		Default
DBChIP	yes	dbchip		Default
		dbchip_sf	x	Default with scaling factor
DESeq2	yes	deseq2		Default
DiffBind	yes	diffbind_1		bFullLibrarySize=F bSubControl=F	executed with edgeR and DESeq2 separately
		diffbind_2		bFullLibrarySize=T bSubControl=F	executed with edgeR and DESeq2 separately
		diffbind_3		bFullLibrarySize=F bSubControl=T	executed with edgeR and DESeq2 separately
		diffbind_4		Default: bFullLibrarySize=T bSubControl=T	executed with edgeR and DESeq2 separately
DIME	yes	dime		Default
edgeR	yes	edger		Default
HOMERpd	yes	homerpd		Default with peaks from peak callers	getDifferentialPeaksReplicates.pl -t $s1_1dir/ $s1_2dir/ -b $s2_1dir/ $s2_2dir/ -i $input1dir/ $inout2dir/ -f 0.7 -q 1 -p $peaks.bed > $results
Manorm	yes	manorm_1		Default, shift 200	sh MAnorm.sh $sample1peaks.bed $sample2peaks.bed $sample1.bed Ssample2.bed 200 200
		manorm_2		Shift 400	sh MAnorm.sh $sample1peaks.bed $sample2peaks.bed $sample1.bed Ssample2.bed 400 400
		manorm_3		Shift 1000	sh MAnorm.sh $sample1peaks.bed $sample2peaks.bed $sample1.bed Ssample2.bed 1000 1000
MAnorm2	yes	manorm2_1		normalize over all at once, normBioCond, fitMeanVarCurve
		manorm2_2		normalize over all at once, fitMeanVarCurve, estimatePriorDf
		manorm2_3		normalize per sample, normBioCond, fitMeanVarCurve
		manorm2_4		normalize per sample, fitMeanVarCurve, estimatePriorDf
MMDiff2	yes	mmdiff2		Default
NarrowPeaks	yes	narrowpeaks_1		Not normalized bigWig input
		narrowpeaks_2		RPKM normalized bigWig input
		narrowpeaks_3		CPM normalized bigWig input
		narrowpeaks_4		BPM normalized bigWig input
		narrowpeaks_5		RPGC normalized bigWig input
		narrowpeaks_6	x	Scaling factor normalized bigWig input
uniquepeaks	yes	uniquepeaks		Overlaps via bedtools	bedtools subtract -a $sample1.bed -b $sample2.bed > $results1.bed bedtools subtract -b $sample1.bed -a $sample2.bed > $results2.bed
		uniquepeaks_s		Stringent overlaps via bedtools	bedtools subtract -a $sample1.bed -b $sample2.bed -A > $results1.bed bedtools subtract -b $sample1.bed -a $sample2.bed -A > $results2.bed
bdgdiff / MACS2	no	bdgdiff_1		Default, extsize 200
		bdgdiff_1si	x	Default, extsize 200, with scaling factor
		bdgdiff_2		Default, model on
		bdgdiff_2si	x	Default, model on, with scaling factor,
		bdgdiff_3		–broad switched on, extsize 200
		bdgdiff_3si	x	–broad switched on, extsize 200 with scaling factor
		bdgdiff_4		–broad switched on, model on
		bdgdiff_4si	x	–broad switched on, model on, with scaling factor
ChIPDiff	no	chipdiff_1		Default configuration file	ChIPDiff $sample1.bed $sample2.bed chr19.chrom.size config.txt $result
		chipdiff_2		MaxIterationNum 500, minP 0.95, maxTrainingSeqNum 10000, minFoldChange 2.0, minRegionDist 100	ChIPDiff $sample1.bed $sample2.bed chr19.chrom.size config.txt $result
		chipdiff_3		MaxIterationNum 500, minP 0.95, maxTrainingSeqNum 10000, minFoldChange 0.7, minRegionDist 100	ChIPDiff $sample1.bed $sample2.bed chr19.chrom.size config.txt $result
ChIPnorm	no	chipnorm_1		Default, binsize 100	matlab -nodisplay -nodesktop -nosplash -nojvm -r "ChIPnorm_to_send_mod('$sample1.txt', '$input1.txt', '$sample2.txt', '$input2.txt', 1, 'chr19.chrom.size', 'b', 100, 't', 0.7);exit"
		chipnorm_2		Default, binsize 1000	matlab -nodisplay -nodesktop -nosplash -nojvm -r "ChIPnorm_to_send_mod('$sample1.txt', '$input1.txt', '$sample2.txt', '$input2.txt', 1, 'chr19.chrom.size', 'b', 1000, 't', 0.7);exit"
chromstaR	no	chromstar_1		binsize=100, stepsize=50
		chromstar_2		binsize=1000, stepsize=500
csaw	no	csaw_1_TMM		Normalize via TMM/edgeR, window 100
		csaw_1_si	x	Normalize via scaling factor, window 100
		csaw_2_TMM		Normalize via TMM/edgeR, window 400
		csaw_2_si	x	Normalize via scaling factor, window 400
diffReps	no	diffrep_1		Default	diffReps.pl --report report --treatment $sample1_1.bed $sample1_2.bed --control $sample2_1.bed $sample2_2.bed --btr $input1.bed --bco $input2.bed --chrlen chr19.chrom.size
		diffrep_2	x	Normalize via scaling factor	diffReps.pl --report report --treatment $sample1_1.bed $sample1_2.bed --control $sample2_1.bed $sample2_2.bed --btr $input1.bed --bco $input2.bed --chrlen chr19.chrom.size –norm norm.txt
EpiCenter	no	epicenter_1		Window 100, t 0 (semi-dynamic window)	EpiCenter -t 0 -w 100 -i bam $sample1.bam $sample2.bam
		epicenter_2		Window 100, t 1 (full-dynamic window )	EpiCenter -t 1 -w 100 -i bam $sample1.bam $sample2.bam
		epicenter_3		Window 100, t 2 (fixed-size window )	EpiCenter -t 2 -w 100 -i bam $sample1.bam $sample2.bam
		epicenter_4		Window 1000, t 0 (semi-dynamic window)	EpiCenter -t 0 -w 1000 -i bam $sample1.bam $sample2.bam
		epicenter_5		Window 1000, t 1 (full-dynamic window )	EpiCenter -t 1 -w 1000 -i bam $sample1.bam $sample2.bam
		epicenter_6		Window 1000, t 2 (fixed-size window )	EpiCenter -t 2 -w 1000 -i bam $sample1.bam $sample2.bam
GenoGAM	no	genogam_s1		callPeaks default, junk and overhang size according to manual
		genogam_s2		callPeaks: peakType = 'broad', cutoff = 0.75, maxgap=100
		genogam_s3		callPeaks: peakType = 'broad', cutoff = 0.75, maxgap=10000
histoneHMM	no	histonehmm_1		Default, bin 1000	histoneHMM_call_regions.R -b 1000 -c chr19.chrom.size -o S1 $sample1.bam histoneHMM_call_regions.R -b 1000 -c chr19.chrom.size -o S2 $sample2.bam histoneHMM_call_differential.R S1.txt S2.txt
		histonehmm_2		Default, bin 100
HMCan	no	hmcan_1		Default	HMCan-diff --name hmcan_out --C1_label S1 --C2_label S2 --C1_ChIP C1_files.txt --C2_ChIP C2_files.txt --C1_Control C1_control.txt --C2_Control C2_control.txt --format BAM --genomePath mm10/ --GCProfile chr19.cnp --C1_minLength 160 --C1_medLength 200 --C1_maxLength 240 --C2_minLength 160 --C2_medLength 200 --C2_maxLength 240 --largeBin 50000 --blackListFile chr19.blacklist.bed --fold_change 0.7 --…
		hmcan_2		--negativeBinomial switched on	HMCan-diff --name hmcan_out --C1_label S1 --C2_label S2 --C1_ChIP C1_files.txt --C2_ChIP C2_files.txt --C1_Control C1_control.txt --C2_Control C2_control.txt --format BAM --genomePath mm10/ --GCProfile chr19.cnp --C1_minLength 160 --C1_medLength 200 --C1_maxLength 240 --C2_minLength 160 --C2_medLength 200 --C2_maxLength 240 --largeBin 50000 --blackListFile chr19.blacklist.bed --fold_change 0.7 --…
		hmcan_3	x	With scaling factor	HMCan-diff --name hmcan_out --C1_label S1 --C2_label S2 --C1_ChIP C1_files.txt --C2_ChIP C2_files.txt --C1_Control C1_control.txt --C2_Control C2_control.txt --format BAM --genomePath mm10/ --GCProfile chr19.cnp --C1_minLength 160 --C1_medLength 200 --C1_maxLength 240 --C2_minLength 160 --C2_medLength 200 --C2_maxLength 240 --largeBin 50000 --blackListFile chr19.blacklist.bed --fold_change 0.7 --…
		hmcan_4	x	--negativeBinomial switched on, with scaling factor	HMCan-diff --name hmcan_out --C1_label S1 --C2_label S2 --C1_ChIP C1_files.txt --C2_ChIP C2_files.txt --C1_Control C1_control.txt --C2_Control C2_control.txt --format BAM --genomePath mm10/ --GCProfile chr19.cnp --C1_minLength 160 --C1_medLength 200 --C1_maxLength 240 --C2_minLength 160 --C2_medLength 200 --C2_maxLength 240 --largeBin 50000 --blackListFile chr19.blacklist.bed --fold_change 0.7 --…
HOMER	no	homer_fa		factor	getDifferentialPeaksReplicates.pl -t $s1_1dir/ $s1_2dir/ -b $s2_1dir/ $s2_2dir/ -i $input1dir/ $inout2dir/ -f 0.7 -q 1 -style factor
		homer_hi		histone	getDifferentialPeaksReplicates.pl -t $s1_1dir/ $s1_2dir/ -b $s2_1dir/ $s2_2dir/ -i $input1dir/ $inout2dir/ -f 0.7 -q 1 -style histone
		homer_ts		tss	getDifferentialPeaksReplicates.pl -t $s1_1dir/ $s1_2dir/ -b $s2_1dir/ $s2_2dir/ -i $input1dir/ $inout2dir/ -f 0.7 -q 1 -style tss
MEDIPS	no	medips_1		Window 100, TMM normalization
		medips_2		Window 100, quantile normalization
		medips_3		Window 100, no normalization
		medips_4		Window 1000, TMM normalization
		medips_5		Window 1000, quantile normalization
		medips_6		Window 1000, no normalization
MultiGPS	no	multigps		Default	java -Xms20G -Xmx60G -d64 -jar multigps_v0.74.jar --out $result --threads 5 --geninfo chr19.chrom.size --design design.txt --nomotifs --minfold 0.7 --diffp 1.0
normR	no	normr_1		binsize 200
		normr_2		binsize 2000
ODIN	no	odin_1		Binomial, binsize 100	python odin.py -n $result -f 0.7 -b 100 -p 1.0 –input-1=$input1.bam –input-2=$input2.bam $sample1.bam $sample2.bam chr19_plus.fa chr19_plus.chrom.size
		odin_2		Poisson, binsize 100	python odin.py -n $result --dist poisson -f 0.7 -b 100 -p 1.0 –input-1=$input1.bam –input-2=$input2.bam $sample1.bam $sample2.bam chr19_plus.fa chr19_plus.chrom.size
		odin_3		Poisson-c, binsize 100	python odin.py -n $result --dist poisson-c -f 0.7 -b 100 -p 1.0 –input-1=$input1.bam –input-2=$input2.bam $sample1.bam $sample2.bam chr19_plus.fa chr19_plus.chrom.size
		odin_4		Binomial, binsize 1000	python odin.py -n $result -f 0.7 -b 1000 -p 1.0 –input-1=$input1.bam –input-2=$input2.bam $sample1.bam $sample2.bam chr19_plus.fa chr19_plus.chrom.size
		odin_5		Poisson, binsize 1000	python odin.py -n $result --dist poisson -f 0.7 -b 1000 -p 1.0 –input-1=$input1.bam –input-2=$input2.bam $sample1.bam $sample2.bam chr19_plus.fa chr19_plus.chrom.size
		odin_6		Poisson-c, binsize 1000	python odin.py -n $result --dist poisson-c -f 0.7 -b 1000 -p 1.0 –input-1=$input1.bam –input-2=$input2.bam $sample1.bam $sample2.bam chr19_plus.fa chr19_plus.chrom.size
PePr	no	pepr_1		Default sharp	PePr -c $sample1_1,$sample1_2 -i $input1 --chip2 $sample2_1,$sample2_2 --input2 $input2 -f bam --diff -n $result --peaktype sharp
		pepr_2		Normalize inter-group	PePr -c $sample1_1,$sample1_2 -i $input1 --chip2 $sample2_1,$sample2_2 --input2 $input2 -f bam --diff -n $result --normalization inter-group
		pepr_3		Normalize intra-group	PePr -c $sample1_1,$sample1_2 -i $input1 --chip2 $sample2_1,$sample2_2 --input2 $input2 -f bam --diff -n $result --normalization intra-group
		pepr_4		Normalize scale	PePr -c $sample1_1,$sample1_2 -i $input1 --chip2 $sample2_1,$sample2_2 --input2 $input2 -f bam --diff -n $result --normalization scale
		pepr_5		No normalization	PePr -c $sample1_1,$sample1_2 -i $input1 --chip2 $sample2_1,$sample2_2 --input2 $input2 -f bam --diff -n $result --normalization no
QChIPat	no	qchipat_1		Linear normalization, bin 100
		qchipat_2		Quantile normalization, bin 100
		qchipat_3		Empirical-bayes normalization, bin 100
		qchipat_4		No normalization, bin 100
		qchipat_5		Linear normalization, bin 1000
		qchipat_6		Quantile normalization, bin 1000
		qchipat_7		Empirical-bayes normalization, bin 1000
		qchipat_8		No normalization, bin 1000
RSEG	no	rseg_1		Default	rseg-diff -c chr19.chromsize.bed -out $result.bed -d deadzones-mm10-chr19-k50_sub.bed -v -mode 3 $sample1.bed $sample2.bed
SICER2	no	sicer_1		Window 50, gap 100	sicer_df -t $sample2.bed $sample1.bed -c $input2.bed $input1.bed -s mm10 -w 50 -g 100 -fdr 0.01 -fdr_df 1
		sicer_2		Window 100, gap 200	sicer_df -t $sample2.bed $sample1.bed -c $input2.bed $input1.bed -s mm10 -w 100 -g 200 -fdr 0.01 -fdr_df 1
		sicer_3		Window 200, gap 400	sicer_df -t $sample2.bed $sample1.bed -c $input2.bed $input1.bed -s mm10 -w 200 -g 400 -fdr 0.01 -fdr_df 1
slidingwindow	no	slidingwindow_edgeR_tf		Window 10, TMM normalization, edgeR
		slidingwindow_edgeR_hist		Window 150, Loess normalization, edgeR
		slidingwindow_deseq2_tf		Window 10, TMM normalization, DESeq2
		slidingwindow_deseq2_hist		Window 150, Loess normalization, DESeq2
THOR	no	thor_1		Default	rgt-THOR -n $NAME THOR.config
		thor_si	x	With scaling factor	rgt-THOR -n $NAME"_si" --scaling-factors $SF1,$SF2,$SF3,$SF4 --factors-inputs $IN1,$IN1,$IN2,$IN2 THOR.config
Peak caller
JAMM	-	sharp		Default settings for transcription factors	JAMM.sh -s $sampledir -c $inputdir -g chr19.chrom.size -o $resultdir -r peak
		broad		Used recommended parameters for broader peaks	JAMM.sh -s $sampledir -c $inputdir -g chr19.chrom.size -o $resultdir -r window -b 1000 -w 1
MACS2	-	sharp_m		Default settings	macs2 callpeak -t $sample.bam -c $input.bam -f BAM -n $name –outdir $result -q 0.05
		sharp_f		nomodel set, extsize 200	macs2 callpeak -t $sample.bam -c $input.bam -f BAM -n $name –outdir $result -q 0.05 --nomodel --extsize $MODE
		broad_m		--broad set	macs2 callpeak –broad -t $sample.bam -c $input.bam -f BAM -n $name –outdir $result -q 0.05
		broad_f		--broad, nomodel set, extsize 200	macs2 callpeak –broad -t $sample.bam -c $input.bam -f BAM -n $name –outdir $result -q 0.05 --nomodel --extsize $MODE
SICER2	-	sharp		Use a window of 50 with a gap of 100 for sharp peaks	sicer -t $sample.bed -c $input.bed -s mm10 -rt 1 -w 200 -f 200 -egf 0.9019072377220532 -fdr 0.01 -g 100 -cpu 1
		broad		Use a window of 100 with a gap of 200 as recommended by manual	sicer -t $sample.bed -c $input.bed -s mm10 -rt 1 -w 100 -f 200 -egf 0.9019072377220532 -fdr 0.01 -g 200 -cpu 1
Random classifier
Random regions	-	rnd_1			Shuffled sim/sub regions, random p-value (same distribution as simulated/sub-sampled data)
		rnd_1b			Shuffled sim/sub regions, random p-value
		rnd_2			Sim/sub regions, random p-value (same distribution as simulated/sub-sampled data)
		rnd_2b			Sim/sub regions, random p-value
		rnd_2c			Broader sim/sub regions, random p-value (same distribution as simulated/sub-sampled data)
		rnd_2d			Shorter sim/sub regions, random p-value (same distribution as simulated/sub-sampled data)
		rnd_3			Random regions same length as simulated and subsampled data, random p-value (same distribution as simulated/sub-sampled data)
		rnd_3b			Random regions same length as simulated and subsampled data, random p-value
		rnd_4			Random regions shorter as simulated and subsampled data, random p-value (same distribution as simulated/sub-sampled data)
		rnd_4b			Random regions shorter as simulated and subsampled data, random p-value
		rnd_5			More random regions shorter as simulated and subsampled data, random p-value (same distribution as simulated/sub-sampled data)
		rnd_5b			More random regions shorter as simulated and subsampled data, random p-value
		rnd_6			Less random regions shorter as simulated and subsampled data, random p-value (same distribution as simulated/sub-sampled data)
		rnd_6b			Less random regions shorter as simulated and subsampled data, random p-value
		rnd_7			Random regions broader as simulated and subsampled data, random p-value (same distribution as simulated/sub-sampled data)
		rnd_7b			Random regions broader as simulated and subsampled data, random p-value
		rnd_8			More random regions broader as simulated and subsampled data, random p-value (same distribution as simulated/sub-sampled data)
		rnd_8b			More random regions broader as simulated and subsampled data, random p-value
		rnd_9			Less random regions broader as simulated and subsampled data, random p-value (same distribution as simulated/sub-sampled data)
		rnd_9b			Less random regions broader as simulated and subsampled data, random p-value
