# Supplementary material for: Comprehensive assessment of differential ChIP-seq tools guides optimal algorithm selection
Source: Genome Biol. 2022 May 24;23:119. doi: 10.1186/s13059-022-02686-y (PMC9128273; doi:10.1186/s13059-022-02686-y)
Supplement: Supplementary file 5 — Additional file 5: Table S4. DCS scores. Table of test scenarios, DCS tools, applied peak caller and parameters, AUPRC values, the scaled runtime and preparation time, scaled memory usage, scaled number of NAs and standard deviation, and the DCS score. [file 13059_2022_2686_MOESM5_ESM.xlsx]

## Sheet: Table S4
Scenario	Tool	Peak caller	Parameter	Peak caller setup and parameter setup	AUPRC	Runtime scaled	Preparation time scaled	Memory scaled	Number of Nas scaled	Std scaled	DCS score
TF 50:50	bdgdiff/MACS2	MACS2	Default, custom window	1	0.747853	0.999482	0.941421	0.997341	1	0.904752	2.56453
TF 50:50	bdgdiff/MACS2	MACS2	Adjusted	1si	0.747794	0.999481	0.941421	0.997341	1	0.904875	2.56446
TF 50:50	bdgdiff/MACS2	MACS2	Adjusted	2	0.647694	0.999466	0.941421	0.997273	1	0.96786	2.41686
TF 50:50	bdgdiff/MACS2	MACS2	Adjusted	2si	0.647648	0.999476	0.941421	0.997273	1	0.967756	2.41677
TF 50:50	bdgdiff/MACS2	MACS2	Adjusted	3	0.747853	0.999482	0.941421	0.99734	1	0.904752	2.56453
TF 50:50	bdgdiff/MACS2	MACS2	Adjusted	3si	0.747794	0.999475	0.941421	0.99734	1	0.904875	2.56446
TF 50:50	bdgdiff/MACS2	MACS2	Adjusted	4	0.647694	0.999468	0.941421	0.997273	1	0.96786	2.41686
TF 50:50	bdgdiff/MACS2	MACS2	Adjusted	4si	0.647648	0.999468	0.941421	0.997274	1	0.967756	2.41677
TF 50:50	ChIPComp	JAMM	Default	jamm_broad	0.144183	0.999572	0.972014	0.991162	1	0.832438	1.58788
TF 50:50	ChIPComp	JAMM	Default	jamm_sharp	0.578068	0.999544	0.972014	0.991464	1	0.632692	2.24225
TF 50:50	ChIPComp	MACS2	Default	macs2_broad_f	0.714027	0.999581	0.972014	0.991245	1	0.819896	2.49716
TF 50:50	ChIPComp	MACS2	Default	macs2_broad_m	0.591175	0.999582	0.972014	0.99126	1	0.856513	2.30792
TF 50:50	ChIPComp	MACS2	Default	macs2_sharp_f	0.720614	0.999579	0.972014	0.991271	1	0.847868	2.5133
TF 50:50	ChIPComp	MACS2	Default	macs2_sharp_m	0.603965	0.999582	0.972014	0.991286	1	0.890381	2.33517
TF 50:50	ChIPComp	SICER2	Default	sicer_broad	0.0953999	0.999577	0.972014	0.991142	1	0.919283	1.52719
TF 50:50	ChIPComp	SICER2	Default	sicer_sharp	0.2263	0.999527	0.972014	0.991401	1	0.870958	1.72705
TF 50:50	ChIPDiff	Independent	Default	1	0.110933	0.999949	0.984735	0.99982	0.5	0.713983	1.41714
TF 50:50	ChIPDiff	Independent	Adjusted	2	0.224781	0.999949	0.984735	0.999817	0.9	0.774935	1.69149
TF 50:50	ChIPnorm	Independent	Default, custom window	1	0.150794	0.999785	0.970476	0.994719	1	0.942609	1.62169
TF 50:50	ChIPnorm	Independent	Default, custom window	2	0.0640023	0.999826	0.970476	0.996065	1	0.988326	1.49252
TF 50:50	chromstaR	Independent	Default, custom window	1	0.325854	0.989917	0.999963	0.978564	1	0.882616	1.88527
TF 50:50	chromstaR	Independent	Default, custom window	2	0.208417	0.99872	0.999963	0.991393	1	0.86493	1.70249
TF 50:50	csaw	Independent	Adjusted	1_si	0.214621	0.99745	0.999956	0.984939	1	0.668868	1.67011
TF 50:50	csaw	Independent	Adjusted	1_tmm	0.216612	0.997301	0.999956	0.9843	1	0.680859	1.67538
TF 50:50	csaw	Independent	Adjusted	2_si	0.0977827	0.996064	0.999956	0.979298	1	0.864698	1.51953
TF 50:50	csaw	Independent	Adjusted	2_tmm	0.0985885	0.995841	0.999956	0.977597	1	0.867508	1.52061
TF 50:50	DBChIP	JAMM	Adjusted	jamm_broad	0.347851	0.996641	0.962482	0.987858	1	0.91681	1.92622
TF 50:50	DBChIP	JAMM	Adjusted	jamm_broad_sf	0.347851	0.996737	0.962482	0.9879	1	0.91681	1.92627
TF 50:50	DBChIP	JAMM	Adjusted	jamm_sharp	0.496509	0.995566	0.962482	0.988175	1	0.775839	2.13558
TF 50:50	DBChIP	JAMM	Adjusted	jamm_sharp_sf	0.496509	0.995559	0.962482	0.988261	1	0.775839	2.13561
TF 50:50	DBChIP	MACS2	Adjusted	macs2_broad_f	0.605724	0.997031	0.962482	0.988811	1	0.95818	2.34763
TF 50:50	DBChIP	MACS2	Adjusted	macs2_broad_f_sf	0.605724	0.996984	0.962482	0.988869	1	0.95818	2.34763
TF 50:50	DBChIP	MACS2	Adjusted	macs2_broad_m	0.579279	0.996927	0.962482	0.988859	1	0.982259	2.31011
TF 50:50	DBChIP	MACS2	Adjusted	macs2_broad_m_sf	0.579279	0.997011	0.962482	0.989069	1	0.982259	2.31023
TF 50:50	DBChIP	MACS2	Adjusted	macs2_sharp_f	0.605966	0.997076	0.962482	0.988652	1	0.959887	2.34831
TF 50:50	DBChIP	MACS2	Adjusted	macs2_sharp_f_sf	0.605966	0.997043	0.962482	0.988704	1	0.959887	2.34832
TF 50:50	DBChIP	MACS2	Adjusted	macs2_sharp_m	0.578189	0.997012	0.962482	0.988586	1	0.982577	2.30835
TF 50:50	DBChIP	MACS2	Adjusted	macs2_sharp_m_sf	0.578189	0.997052	0.962482	0.98867	1	0.982577	2.3084
TF 50:50	DBChIP	SICER2	Adjusted	sicer_broad	0.336429	0.99695	0.962482	0.988727	1	0.846511	1.89436
TF 50:50	DBChIP	SICER2	Adjusted	sicer_broad_sf	0.336429	0.99691	0.962482	0.98875	1	0.846511	1.89435
TF 50:50	DBChIP	SICER2	Adjusted	sicer_sharp	0.4444	0.993787	0.962482	0.988101	1	0.85759	2.06781
TF 50:50	DBChIP	SICER2	Adjusted	sicer_sharp_sf	0.4444	0.993974	0.962482	0.988074	1	0.85759	2.06787
TF 50:50	DESeq2	JAMM	Default	jamm_broad	0.151363	0.999726	0.999999	0.992405	1	0.794471	1.59793
TF 50:50	DESeq2	JAMM	Default	jamm_sharp	0.664149	0.999684	0.999999	0.99234	1	0.7874	2.41693
TF 50:50	DESeq2	MACS2	Default	macs2_broad_f	0.766337	0.999756	0.999999	0.992652	1	0.969347	2.61697
TF 50:50	DESeq2	MACS2	Default	macs2_broad_m	0.628042	0.999756	0.999999	0.99272	1	0.961105	2.39408
TF 50:50	DESeq2	MACS2	Default	macs2_sharp_f	0.764315	0.999755	0.999999	0.992701	1	0.969048	2.6137
TF 50:50	DESeq2	MACS2	Default	macs2_sharp_m	0.637807	0.999758	0.999999	0.99278	1	0.971528	2.41181
TF 50:50	DESeq2	SICER2	Default	sicer_broad	0.0794955	0.999731	0.999999	0.992485	1	0.873572	1.49879
TF 50:50	DESeq2	SICER2	Default	sicer_sharp	0.171093	0.999622	0.999999	0.992153	1	0.661847	1.60283
TF 50:50	DiffBind	JAMM	Adjusted	jamm_broad deseq2_1	0.181956	0.998699	0.999996	0.988095	1	0.879119	1.66167
TF 50:50	DiffBind	JAMM	Adjusted	jamm_broad deseq2_2	0.180742	0.998777	0.999996	0.988086	1	0.876606	1.65925
TF 50:50	DiffBind	JAMM	Adjusted	jamm_broad deseq2_3	0.0574915	0.998732	0.999996	0.988092	1	0.924288	1.47157
TF 50:50	DiffBind	JAMM	Adjusted	jamm_broad deseq2_4	0.0504988	0.998722	0.999996	0.988086	1	0.925353	1.46059
TF 50:50	DiffBind	JAMM	Adjusted	jamm_broad edger_1	0.160786	0.998858	0.999996	0.990184	1	0.844738	1.62182
TF 50:50	DiffBind	JAMM	Adjusted	jamm_broad edger_2	0.160953	0.998858	0.999996	0.990184	1	0.845392	1.62222
TF 50:50	DiffBind	JAMM	Adjusted	jamm_broad edger_3	0.0533729	0.998841	0.999996	0.990204	1	0.923202	1.46565
TF 50:50	DiffBind	JAMM	Adjusted	jamm_broad edger_4	0.0516016	0.998831	0.999996	0.99021	1	0.926632	1.4635
TF 50:50	DiffBind	JAMM	Adjusted	jamm_sharp deseq2_1	0.659971	0.998621	0.999996	0.987837	1	0.775497	2.40564
TF 50:50	DiffBind	JAMM	Adjusted	jamm_sharp deseq2_2	0.643849	0.998649	0.999996	0.987848	1	0.730417	2.37084
TF 50:50	DiffBind	JAMM	Adjusted	jamm_sharp deseq2_3	0.234344	0.998638	0.999996	0.987833	1	0.667001	1.70294
TF 50:50	DiffBind	JAMM	Adjusted	jamm_sharp deseq2_4	0.21623	0.998703	0.999996	0.987831	1	0.652351	1.67105
TF 50:50	DiffBind	JAMM	Adjusted	jamm_sharp edger_1	0.643068	0.998812	0.999996	0.989584	1	0.769765	2.37822
TF 50:50	DiffBind	JAMM	Adjusted	jamm_sharp edger_2	0.643896	0.998785	0.999996	0.989588	1	0.772092	2.38
TF 50:50	DiffBind	JAMM	Adjusted	jamm_sharp edger_3	0.210388	0.998792	0.999996	0.989573	1	0.683736	1.66871
TF 50:50	DiffBind	JAMM	Adjusted	jamm_sharp edger_4	0.204792	0.998765	0.999996	0.989573	1	0.687006	1.6604
TF 50:50	DiffBind	MACS2	Adjusted	macs2_broad_f deseq2_1	0.758444	0.998741	0.999996	0.988521	1	0.960849	2.60059
TF 50:50	DiffBind	MACS2	Adjusted	macs2_broad_f deseq2_2	0.753028	0.998753	0.999996	0.988519	1	0.937435	2.58724
TF 50:50	DiffBind	MACS2	Adjusted	macs2_broad_f deseq2_3	0.382862	0.998743	0.999996	0.988519	1	0.718687	1.95122
TF 50:50	DiffBind	MACS2	Adjusted	macs2_broad_f deseq2_4	0.336385	0.998757	0.999996	0.988521	1	0.527397	1.83861
TF 50:50	DiffBind	MACS2	Adjusted	macs2_broad_f edger_1	0.757544	0.998894	0.999996	0.991034	1	0.9212	2.59228
TF 50:50	DiffBind	MACS2	Adjusted	macs2_broad_f edger_2	0.759391	0.99884	0.999996	0.991039	1	0.929552	2.59689
TF 50:50	DiffBind	MACS2	Adjusted	macs2_broad_f edger_3	0.460008	0.998844	0.999996	0.991051	1	0.63816	2.0596
TF 50:50	DiffBind	MACS2	Adjusted	macs2_broad_f edger_4	0.454977	0.998841	0.999996	0.991053	1	0.622024	2.04832
TF 50:50	DiffBind	MACS2	Adjusted	macs2_broad_m deseq2_1	0.620686	0.99869	0.999996	0.988515	1	0.967258	2.38143
TF 50:50	DiffBind	MACS2	Adjusted	macs2_broad_m deseq2_2	0.616793	0.998721	0.999996	0.988514	1	0.947081	2.37118
TF 50:50	DiffBind	MACS2	Adjusted	macs2_broad_m deseq2_3	0.314039	0.998738	0.999996	0.988517	1	0.758767	1.84912
TF 50:50	DiffBind	MACS2	Adjusted	macs2_broad_m deseq2_4	0.282086	0.998726	0.999996	0.988514	1	0.621742	1.77058
TF 50:50	DiffBind	MACS2	Adjusted	macs2_broad_m edger_1	0.623166	0.99888	0.999996	0.991079	1	0.929031	2.37885
TF 50:50	DiffBind	MACS2	Adjusted	macs2_broad_m edger_2	0.62397	0.99887	0.999996	0.991081	1	0.932522	2.38084
TF 50:50	DiffBind	MACS2	Adjusted	macs2_broad_m edger_3	0.384963	0.998836	0.999996	0.991089	1	0.701402	1.95219
TF 50:50	DiffBind	MACS2	Adjusted	macs2_broad_m edger_4	0.383915	0.998831	0.999996	0.991092	1	0.697402	1.94971
TF 50:50	DiffBind	MACS2	Adjusted	macs2_sharp_f deseq2_1	0.757185	0.998743	0.999996	0.988514	1	0.950716	2.59654
TF 50:50	DiffBind	MACS2	Adjusted	macs2_sharp_f deseq2_2	0.760527	0.998753	0.999996	0.988517	1	0.964947	2.60474
TF 50:50	DiffBind	MACS2	Adjusted	macs2_sharp_f deseq2_3	0.389717	0.998746	0.999996	0.988517	1	0.741421	1.96674
TF 50:50	DiffBind	MACS2	Adjusted	macs2_sharp_f deseq2_4	0.353845	0.998723	0.999996	0.988517	1	0.551787	1.8714
TF 50:50	DiffBind	MACS2	Adjusted	macs2_sharp_f edger_1	0.754842	0.998853	0.999996	0.991089	1	0.929825	2.58969
TF 50:50	DiffBind	MACS2	Adjusted	macs2_sharp_f edger_2	0.756076	0.998833	0.999996	0.99109	1	0.923533	2.5904
TF 50:50	DiffBind	MACS2	Adjusted	macs2_sharp_f edger_3	0.482107	0.998863	0.999996	0.991092	1	0.659257	2.0992
TF 50:50	DiffBind	MACS2	Adjusted	macs2_sharp_f edger_4	0.481197	0.998845	0.999996	0.991092	1	0.657019	2.09729
TF 50:50	DiffBind	MACS2	Adjusted	macs2_sharp_m deseq2_1	0.62802	0.998667	0.999996	0.98852	1	0.968436	2.39339
TF 50:50	DiffBind	MACS2	Adjusted	macs2_sharp_m deseq2_2	0.628768	0.998661	0.999996	0.988533	1	0.978615	2.39663
TF 50:50	DiffBind	MACS2	Adjusted	macs2_sharp_m deseq2_3	0.320253	0.998653	0.999996	0.988521	1	0.74818	1.85691
TF 50:50	DiffBind	MACS2	Adjusted	macs2_sharp_m deseq2_4	0.292678	0.998652	0.999996	0.988522	1	0.645805	1.79232
TF 50:50	DiffBind	MACS2	Adjusted	macs2_sharp_m edger_1	0.631199	0.998814	0.999996	0.991123	1	0.94934	2.39576
TF 50:50	DiffBind	MACS2	Adjusted	macs2_sharp_m edger_2	0.631398	0.998784	0.999996	0.991124	1	0.94877	2.39595
TF 50:50	DiffBind	MACS2	Adjusted	macs2_sharp_m edger_3	0.40358	0.998775	0.999996	0.991126	1	0.707142	1.98312
TF 50:50	DiffBind	MACS2	Adjusted	macs2_sharp_m edger_4	0.400331	0.998821	0.999996	0.991126	1	0.699925	1.97649
TF 50:50	DiffBind	SICER2	Adjusted	sicer_broad deseq2_1	0.111274	0.998637	0.999996	0.988225	1	0.942731	1.56133
TF 50:50	DiffBind	SICER2	Adjusted	sicer_broad deseq2_2	0.0904631	0.998637	0.999996	0.988225	1	0.888355	1.51716
TF 50:50	DiffBind	SICER2	Adjusted	sicer_broad deseq2_3	0.0347853	0.998591	0.999996	0.988225	1	0.96892	1.44417
TF 50:50	DiffBind	SICER2	Adjusted	sicer_broad deseq2_4	0.0333635	0.998618	0.999996	0.988229	1	0.965724	1.44126
TF 50:50	DiffBind	SICER2	Adjusted	sicer_broad edger_1	0.10116	0.998678	0.999996	0.990383	1	0.948033	1.54709
TF 50:50	DiffBind	SICER2	Adjusted	sicer_broad edger_2	0.10118	0.998678	0.999996	0.990379	1	0.948428	1.5472
TF 50:50	DiffBind	SICER2	Adjusted	sicer_broad edger_3	0.0346368	0.998692	0.999996	0.990418	1	0.966807	1.44442
TF 50:50	DiffBind	SICER2	Adjusted	sicer_broad edger_4	0.0343118	0.998725	0.999996	0.990421	1	0.96727	1.44401
TF 50:50	DiffBind	SICER2	Adjusted	sicer_sharp deseq2_1	0.282693	0.998519	0.999996	0.987613	1	0.915212	1.8298
TF 50:50	DiffBind	SICER2	Adjusted	sicer_sharp deseq2_2	0.246252	0.998499	0.999996	0.987737	1	0.792756	1.74705
TF 50:50	DiffBind	SICER2	Adjusted	sicer_sharp deseq2_3	0.0781078	0.998565	0.999996	0.987612	1	0.949301	1.5093
TF 50:50	DiffBind	SICER2	Adjusted	sicer_sharp deseq2_4	0.074425	0.998673	0.999996	0.987724	1	0.943608	1.50236
TF 50:50	DiffBind	SICER2	Adjusted	sicer_sharp edger_1	0.266742	0.998601	0.999996	0.988921	1	0.962248	1.81425
TF 50:50	DiffBind	SICER2	Adjusted	sicer_sharp edger_2	0.266013	0.998591	0.999996	0.988923	1	0.960693	1.81276
TF 50:50	DiffBind	SICER2	Adjusted	sicer_sharp edger_3	0.0725812	0.998603	0.999996	0.988914	1	0.945306	1.5002
TF 50:50	DiffBind	SICER2	Adjusted	sicer_sharp edger_4	0.0724944	0.998666	0.999996	0.988915	1	0.945301	1.50008
TF 50:50	diffReps	Independent	Default	1	0.193104	0.998581	0.977362	0.997259	1	0.924599	1.68769
TF 50:50	diffReps	Independent	Adjusted	2	0.196066	0.998589	0.977362	0.997259	1	0.931945	1.69391
TF 50:50	DIME	JAMM	Default	jamm_broad	0.125273	0.999748	0.999994	0.998722	1	0.886603	1.57714
TF 50:50	DIME	JAMM	Default	jamm_sharp	0.403839	0.999179	0.999994	0.998453	1	0.90786	2.02677
TF 50:50	DIME	MACS2	Default	macs2_broad_f	0.702395	0.999905	0.999994	0.999149	1	0.872512	2.49795
TF 50:50	DIME	MACS2	Default	macs2_broad_m	0.592932	0.9999	0.999994	0.999156	1	0.888648	2.32604
TF 50:50	DIME	MACS2	Default	macs2_sharp_f	0.676655	0.999899	0.999994	0.999156	1	0.85338	2.45295
TF 50:50	DIME	MACS2	Default	macs2_sharp_m	0.577188	0.999939	0.999994	0.999255	1	0.8586	2.2949
TF 50:50	DIME	SICER2	Default	sicer_broad	0.0714473	0.999819	0.999994	0.998822	1	0.961196	1.50601
TF 50:50	DIME	SICER2	Default	sicer_sharp	0.114031	0.999275	0.999994	0.998374	1	0.980869	1.57768
TF 50:50	edgeR	JAMM	Default	jamm_broad	0.169207	0.999948	0.999992	0.998664	1	0.838708	1.63792
TF 50:50	edgeR	JAMM	Default	jamm_sharp	0.675406	0.99991	0.999992	0.998653	1	0.830303	2.44613
TF 50:50	edgeR	MACS2	Default	macs2_broad_f	0.771138	0.999977	0.999992	0.999151	1	0.952881	2.62405
TF 50:50	edgeR	MACS2	Default	macs2_broad_m	0.640956	0.999981	0.999992	0.999169	1	0.973067	2.4198
TF 50:50	edgeR	MACS2	Default	macs2_sharp_f	0.76051	0.999976	0.999992	0.999171	1	0.940769	2.60463
TF 50:50	edgeR	MACS2	Default	macs2_sharp_m	0.643164	0.999982	0.999992	0.999187	1	0.976316	2.42399
TF 50:50	edgeR	SICER2	Default	sicer_broad	0.110288	0.999961	0.999992	0.998783	1	0.940832	1.56412
TF 50:50	edgeR	SICER2	Default	sicer_sharp	0.312951	0.999889	0.999992	0.998585	1	0.962571	1.89262
TF 50:50	EpiCenter	Independent	Adjusted	1	0.595601	0.999687	0.955803	0.99869	1	0.94903	2.33328
TF 50:50	EpiCenter	Independent	Adjusted	2	0.428404	0.999746	0.955803	0.998793	1	0.955122	2.06705
TF 50:50	EpiCenter	Independent	Adjusted	3	0.580456	0.999693	0.955803	0.998688	1	0.93834	2.30691
TF 50:50	EpiCenter	Independent	Adjusted	4	0.313881	0.99966	0.955803	0.998815	1	0.837598	1.86028
TF 50:50	EpiCenter	Independent	Adjusted	5	0.0147881	0.99933	0.955803	0.998675	0.2	0.922639	1.23855
TF 50:50	EpiCenter	Independent	Adjusted	6	0.319071	0.999663	0.955803	0.998813	1	0.829495	1.86696
TF 50:50	GenoGAM	Independent	Adjusted	s1	0.277885	0.920692	0.999557	0.441128	1	0.581229	1.5055
TF 50:50	GenoGAM	Independent	Adjusted	s2	0.170853	0.922662	0.999557	0.441128	1	0.891603	1.39711
TF 50:50	GenoGAM	Independent	Adjusted	s3	0.0633277	0.922667	0.999557	0.441128	1	0.856972	1.21815
TF 50:50	histoneHMM	Independent	Default, custom window	1	0.227983	0.998459	0.951275	0.995202	1	0.828875	1.71827
TF 50:50	histoneHMM	Independent	Default, custom window	2	0.345726	0.984415	0.951275	0.987591	1	0.370332	1.80629
TF 50:50	HMCan	Independent	Default	1	0.620773	0.999557	0.999991	0.996894	1	0.866507	2.36512
TF 50:50	HMCan	Independent	Adjusted	2	0.571324	0.999447	0.999991	0.996894	1	0.861004	2.28485
TF 50:50	HMCan	Independent	Adjusted	3	0.295847	0.999559	0.999991	0.996893	1	0.562649	1.78446
TF 50:50	HMCan	Independent	Adjusted	4	0.318609	0.999446	0.999991	0.996893	1	0.558117	1.81993
TF 50:50	HOMER	Independent	Adjusted	fa	0.42406	0.998908	0.893691	0.992875	1	0.739112	2.00177
TF 50:50	HOMER	Independent	Adjusted	hi	0.314353	0.9988	0.893691	0.992807	1	0.902719	1.85889
TF 50:50	HOMER	Independent	Adjusted	ts	0.221616	0.998764	0.893691	0.992705	1	0.586642	1.64724
TF 50:50	HOMERpd	JAMM	Default	jamm_broad	0.0856908	0.999181	0.851747	0.992402	1	0.815603	1.46721
TF 50:50	HOMERpd	JAMM	Default	jamm_sharp	0.388512	0.999256	0.851747	0.992238	1	0.865256	1.96162
TF 50:50	HOMERpd	MACS2	Default	macs2_broad_f	0.523092	0.999452	0.851747	0.992834	1	0.945377	2.19329
TF 50:50	HOMERpd	MACS2	Default	macs2_broad_m	0.415654	0.999466	0.851747	0.992863	1	0.940884	2.0205
TF 50:50	HOMERpd	MACS2	Default	macs2_sharp_f	0.528502	0.999475	0.851747	0.992853	1	0.946101	2.2021
TF 50:50	HOMERpd	MACS2	Default	macs2_sharp_m	0.410152	0.999475	0.851747	0.992861	1	0.894819	2.00249
TF 50:50	HOMERpd	SICER2	Default	sicer_broad	0.063476	0.999405	0.851747	0.992523	1	0.894189	1.44752
TF 50:50	HOMERpd	SICER2	Default	sicer_sharp	0.132579	0.999185	0.851747	0.992113	1	0.787042	1.5364
TF 50:50	Manorm	JAMM	Adjusted	jamm_broad_1	0.167422	0.999446	0.983085	0.99554	1	0.84045	1.63058
TF 50:50	Manorm	JAMM	Adjusted	jamm_broad_2	0.150003	0.999419	0.983085	0.995539	1	0.851237	1.60485
TF 50:50	Manorm	JAMM	Adjusted	jamm_broad_3	0.07836	0.999449	0.983085	0.995539	1	0.924718	1.50493
TF 50:50	Manorm	JAMM	Adjusted	jamm_sharp_1	0.428189	0.999386	0.983085	0.995541	1	0.921409	2.06397
TF 50:50	Manorm	JAMM	Adjusted	jamm_sharp_2	0.0985881	0.999378	0.983085	0.995541	1	0.90588	1.5335
TF 50:50	Manorm	JAMM	Adjusted	jamm_sharp_3	0.0379924	0.999398	0.983085	0.995541	1	0.951315	1.44564
TF 50:50	Manorm	MACS2	Adjusted	macs2_broad_f_1	0.617164	0.999517	0.983085	0.995541	1	0.828811	2.34787
TF 50:50	Manorm	MACS2	Adjusted	macs2_broad_f_2	0.44355	0.999516	0.983085	0.995541	1	0.461376	1.99659
TF 50:50	Manorm	MACS2	Adjusted	macs2_broad_f_3	0.419665	0.999519	0.983085	0.995541	1	0.443052	1.95472
TF 50:50	Manorm	MACS2	Adjusted	macs2_broad_m_1	0.537024	0.999529	0.983085	0.995541	1	0.911143	2.23611
TF 50:50	Manorm	MACS2	Adjusted	macs2_broad_m_2	0.396442	0.999517	0.983085	0.995541	1	0.590178	1.94698
TF 50:50	Manorm	MACS2	Adjusted	macs2_broad_m_3	0.350357	0.999509	0.983085	0.995541	1	0.53152	1.86151
TF 50:50	Manorm	MACS2	Adjusted	macs2_sharp_f_1	0.640116	0.999517	0.983085	0.995541	1	0.849493	2.38872
TF 50:50	Manorm	MACS2	Adjusted	macs2_sharp_f_2	0.456959	0.999528	0.983085	0.995541	1	0.440793	2.01394
TF 50:50	Manorm	MACS2	Adjusted	macs2_sharp_f_3	0.449199	0.999526	0.983085	0.995541	1	0.443239	2.00201
TF 50:50	Manorm	MACS2	Adjusted	macs2_sharp_m_1	0.560534	0.999528	0.983085	0.995541	1	0.931568	2.27781
TF 50:50	Manorm	MACS2	Adjusted	macs2_sharp_m_2	0.40755	0.999528	0.983085	0.995541	1	0.577557	1.96224
TF 50:50	Manorm	MACS2	Adjusted	macs2_sharp_m_3	0.374365	0.999507	0.983085	0.995541	1	0.51674	1.89697
TF 50:50	Manorm	SICER2	Adjusted	sicer_broad_1	0.0846806	0.999493	0.983085	0.995539	1	0.95577	1.52127
TF 50:50	Manorm	SICER2	Adjusted	sicer_broad_2	0.0782003	0.999481	0.983085	0.995539	1	0.960574	1.51186
TF 50:50	Manorm	SICER2	Adjusted	sicer_broad_3	0.0588559	0.999483	0.983085	0.995539	1	0.96677	1.48215
TF 50:50	Manorm	SICER2	Adjusted	sicer_sharp_1	0.244549	0.999288	0.983085	0.99554	1	0.965284	1.77888
TF 50:50	Manorm	SICER2	Adjusted	sicer_sharp_2	0.172311	0.999266	0.983085	0.99554	1	0.91301	1.65284
TF 50:50	Manorm	SICER2	Adjusted	sicer_sharp_3	0.0638549	0.999282	0.983085	0.995541	1	0.90263	1.47724
TF 50:50	MAnorm2	JAMM	Adjusted	jamm_broad_1	0.154909	0.999967	0.984857	0.998652	1	0.822689	1.60881
TF 50:50	MAnorm2	JAMM	Adjusted	jamm_broad_2	0.150651	0.999954	0.984857	0.998778	1	0.8184	1.60119
TF 50:50	MAnorm2	JAMM	Adjusted	jamm_broad_3	0.144711	0.999965	0.984857	0.998659	1	0.83464	1.59489
TF 50:50	MAnorm2	JAMM	Adjusted	jamm_broad_4	0.128954	0.999951	0.984857	0.99875	1	0.807427	1.56426
TF 50:50	MAnorm2	JAMM	Adjusted	jamm_sharp_1	0.388695	0.999962	0.984857	0.998644	1	0.35051	1.88843
TF 50:50	MAnorm2	JAMM	Adjusted	jamm_sharp_2	0.388857	0.999938	0.984857	0.998739	1	0.343403	1.88729
TF 50:50	MAnorm2	JAMM	Adjusted	jamm_sharp_3	0.341154	0.999959	0.984857	0.998653	1	0.453568	1.83298
TF 50:50	MAnorm2	JAMM	Adjusted	jamm_sharp_4	0.330696	0.999925	0.984857	0.998715	1	0.467163	1.81897
TF 50:50	MAnorm2	MACS2	Adjusted	macs2_broad_f_1	0.689632	0.999987	0.984857	0.998932	1	0.774906	2.45493
TF 50:50	MAnorm2	MACS2	Adjusted	macs2_broad_f_2	0.702709	0.999982	0.984857	0.999191	1	0.784556	2.47789
TF 50:50	MAnorm2	MACS2	Adjusted	macs2_broad_f_3	0.687894	0.999988	0.984857	0.998906	1	0.760981	2.44936
TF 50:50	MAnorm2	MACS2	Adjusted	macs2_broad_f_4	0.680921	0.999983	0.984857	0.999215	1	0.710555	2.42823
TF 50:50	MAnorm2	MACS2	Adjusted	macs2_broad_m_1	0.570545	0.999988	0.984857	0.998926	1	0.803675	2.27014
TF 50:50	MAnorm2	MACS2	Adjusted	macs2_broad_m_2	0.579933	0.999987	0.984857	0.999224	1	0.807477	2.28604
TF 50:50	MAnorm2	MACS2	Adjusted	macs2_broad_m_3	0.566542	0.999983	0.984857	0.998908	1	0.787763	2.26055
TF 50:50	MAnorm2	MACS2	Adjusted	macs2_broad_m_4	0.547423	0.999987	0.984857	0.999222	1	0.708184	2.21417
TF 50:50	MAnorm2	MACS2	Adjusted	macs2_sharp_f_1	0.694115	0.999989	0.984857	0.998935	1	0.795054	2.46614
TF 50:50	MAnorm2	MACS2	Adjusted	macs2_sharp_f_2	0.704565	0.999984	0.984857	0.999232	1	0.798103	2.48358
TF 50:50	MAnorm2	MACS2	Adjusted	macs2_sharp_f_3	0.690018	0.999985	0.984857	0.998963	1	0.789225	2.45842
TF 50:50	MAnorm2	MACS2	Adjusted	macs2_sharp_f_4	0.681682	0.999986	0.984857	0.999228	1	0.735912	2.43453
TF 50:50	MAnorm2	MACS2	Adjusted	macs2_sharp_m_1	0.569171	0.999987	0.984857	0.998964	1	0.80227	2.26768
TF 50:50	MAnorm2	MACS2	Adjusted	macs2_sharp_m_2	0.577238	0.999988	0.984857	0.99927	1	0.798879	2.28003
TF 50:50	MAnorm2	MACS2	Adjusted	macs2_sharp_m_3	0.568503	0.999987	0.984857	0.998972	1	0.802688	2.2667
TF 50:50	MAnorm2	MACS2	Adjusted	macs2_sharp_m_4	0.555287	0.999984	0.984857	0.999246	1	0.731858	2.23149
TF 50:50	MAnorm2	SICER2	Adjusted	sicer_broad_1	0.141855	0.999976	0.984857	0.998676	1	0.803164	1.58403
TF 50:50	MAnorm2	SICER2	Adjusted	sicer_broad_2	0.136532	0.999968	0.984857	0.998905	1	0.800522	1.57508
TF 50:50	MAnorm2	SICER2	Adjusted	sicer_broad_3	0.144318	0.999976	0.984857	0.998675	1	0.807326	1.58881
TF 50:50	MAnorm2	SICER2	Adjusted	sicer_broad_4	0.125887	0.999968	0.984857	0.998866	1	0.772784	1.55248
TF 50:50	MAnorm2	SICER2	Adjusted	sicer_sharp_1	0.174687	0.999937	0.984857	0.99862	1	0.69856	1.61561
TF 50:50	MAnorm2	SICER2	Adjusted	sicer_sharp_2	0.180873	0.999893	0.984857	0.998685	1	0.697028	1.62521
TF 50:50	MAnorm2	SICER2	Adjusted	sicer_sharp_3	0.174215	0.999929	0.984857	0.998639	1	0.707292	1.6166
TF 50:50	MAnorm2	SICER2	Adjusted	sicer_sharp_4	0.172631	0.999886	0.984857	0.99868	1	0.690997	1.61081
TF 50:50	MEDIPS	Independent	Adjusted	1	0.666369	0.998018	0.999971	0.984832	1	0.906074	2.44054
TF 50:50	MEDIPS	Independent	Adjusted	2	0.674384	0.99805	0.999971	0.98397	1	0.927736	2.45736
TF 50:50	MEDIPS	Independent	Adjusted	3	0.669402	0.998162	0.999971	0.985107	1	0.915325	2.44741
TF 50:50	MEDIPS	Independent	Adjusted	4	0.275773	0.999023	0.999971	0.989309	1	0.860016	1.80857
TF 50:50	MEDIPS	Independent	Adjusted	5	0.279283	0.999038	0.999971	0.989336	1	0.86886	1.81597
TF 50:50	MEDIPS	Independent	Adjusted	6	0.30132	0.999056	0.999971	0.989325	1	0.856235	1.84871
TF 50:50	MMDiff2	JAMM	Default	jamm_broad	0.125628	0.994385	0.999963	0.918075	1	0.854497	1.53688
TF 50:50	MMDiff2	JAMM	Default	jamm_sharp	0.356745	0.990884	0.999963	0.983837	0.9	0.472019	1.83508
TF 50:50	MMDiff2	MACS2	Default	macs2_broad_f	0.68442	0.998914	0.999963	0.985706	1	0.850925	2.4591
TF 50:50	MMDiff2	MACS2	Default	macs2_broad_m	0.542317	0.998956	0.999963	0.985011	1	0.853827	2.23205
TF 50:50	MMDiff2	MACS2	Default	macs2_sharp_f	0.66147	0.998998	0.999963	0.986231	1	0.771546	2.40675
TF 50:50	MMDiff2	MACS2	Default	macs2_sharp_m	0.542241	0.999038	0.999963	0.98539	1	0.86815	2.23498
TF 50:50	MMDiff2	SICER2	Default	sicer_broad	0.0766306	0.996231	0.999963	0.809519	1	0.975799	1.44006
TF 50:50	MMDiff2	SICER2	Default	sicer_sharp	0.161618	0.991307	0.999963	0.971288	0.9	0.836164	1.59085
TF 50:50	MultiGPS	Independent	Default	1	0.376068	0.985238	0.99999	0.941831	1	0.723787	1.91729
TF 50:50	NarrowPeaks	JAMM	Adjusted	jamm_broad_1	0	0.998161	0.182595	0.98945	0	1	1.03156
TF 50:50	NarrowPeaks	JAMM	Adjusted	jamm_broad_2	0.0317137	0.99286	0.182595	0.98914	1	0.945924	1.26925
TF 50:50	NarrowPeaks	JAMM	Adjusted	jamm_broad_3	0.0317137	0.992984	0.182595	0.989142	1	0.945923	1.2693
TF 50:50	NarrowPeaks	JAMM	Adjusted	jamm_broad_4	0.0317137	0.993014	0.182595	0.989139	1	0.945924	1.26931
TF 50:50	NarrowPeaks	JAMM	Adjusted	jamm_broad_5	0.0317136	0.993055	0.182595	0.989138	1	0.945924	1.26932
TF 50:50	NarrowPeaks	JAMM	Adjusted	jamm_broad_6	0.0262144	0.996392	0.182595	0.98922	0.5	0.931909	1.15909
TF 50:50	NarrowPeaks	JAMM	Adjusted	jamm_sharp_1	0	0.99858	0.182595	0.989789	0	1	1.03187
TF 50:50	NarrowPeaks	JAMM	Adjusted	jamm_sharp_2	0.0503499	0.986888	0.182595	0.988874	1	0.91768	1.29092
TF 50:50	NarrowPeaks	JAMM	Adjusted	jamm_sharp_3	0.0503512	0.986924	0.182595	0.988874	1	0.917677	1.29094
TF 50:50	NarrowPeaks	JAMM	Adjusted	jamm_sharp_4	0.0503569	0.986893	0.182595	0.988875	1	0.917661	1.29093
TF 50:50	NarrowPeaks	JAMM	Adjusted	jamm_sharp_5	0.0503499	0.986939	0.182595	0.988882	1	0.917681	1.29094
TF 50:50	NarrowPeaks	JAMM	Adjusted	jamm_sharp_6	0.0408553	0.994401	0.182595	0.989551	0.5	0.893663	1.1742
TF 50:50	NarrowPeaks	MACS2	Adjusted	macs2_broad_f_1	0.301908	0.999386	0.182595	0.991481	0.5	0.221721	1.46026
TF 50:50	NarrowPeaks	MACS2	Adjusted	macs2_broad_f_2	0.391181	0.998667	0.182595	0.990928	1	0.450299	1.74831
TF 50:50	NarrowPeaks	MACS2	Adjusted	macs2_broad_f_3	0.391181	0.998652	0.182595	0.990927	1	0.450299	1.7483
TF 50:50	NarrowPeaks	MACS2	Adjusted	macs2_broad_f_4	0.391181	0.998653	0.182595	0.990928	1	0.450299	1.7483
TF 50:50	NarrowPeaks	MACS2	Adjusted	macs2_broad_f_5	0.391178	0.998653	0.182595	0.990928	1	0.450301	1.7483
TF 50:50	NarrowPeaks	MACS2	Adjusted	macs2_broad_f_6	0.301924	0.999387	0.182595	0.991482	0.5	0.221814	1.46031
TF 50:50	NarrowPeaks	MACS2	Adjusted	macs2_broad_m_1	0.247515	0.999379	0.182595	0.991444	0.5	0.361586	1.40119
TF 50:50	NarrowPeaks	MACS2	Adjusted	macs2_broad_m_2	0.326543	0.998744	0.182595	0.990976	1	0.565605	1.668
TF 50:50	NarrowPeaks	MACS2	Adjusted	macs2_broad_m_3	0.326543	0.998739	0.182595	0.990976	1	0.565605	1.66799
TF 50:50	NarrowPeaks	MACS2	Adjusted	macs2_broad_m_4	0.326543	0.998744	0.182595	0.990976	1	0.565605	1.668
TF 50:50	NarrowPeaks	MACS2	Adjusted	macs2_broad_m_5	0.326541	0.998747	0.182595	0.990977	1	0.565606	1.668
TF 50:50	NarrowPeaks	MACS2	Adjusted	macs2_broad_m_6	0.247508	0.999373	0.182595	0.991446	0.5	0.361625	1.40119
TF 50:50	NarrowPeaks	MACS2	Adjusted	macs2_sharp_f_1	0.309248	0.999395	0.182595	0.991548	0.5	0.202878	1.46827
TF 50:50	NarrowPeaks	MACS2	Adjusted	macs2_sharp_f_2	0.411578	0.998768	0.182595	0.990979	1	0.468795	1.7847
TF 50:50	NarrowPeaks	MACS2	Adjusted	macs2_sharp_f_3	0.411578	0.99877	0.182595	0.991008	1	0.468795	1.78471
TF 50:50	NarrowPeaks	MACS2	Adjusted	macs2_sharp_f_4	0.411578	0.998776	0.182595	0.991014	1	0.468794	1.78472
TF 50:50	NarrowPeaks	MACS2	Adjusted	macs2_sharp_f_5	0.41158	0.998773	0.182595	0.990978	1	0.468787	1.7847
TF 50:50	NarrowPeaks	MACS2	Adjusted	macs2_sharp_f_6	0.309161	0.999395	0.182595	0.991549	0.5	0.203128	1.46818
TF 50:50	NarrowPeaks	MACS2	Adjusted	macs2_sharp_m_1	0.252175	0.999404	0.182595	0.991356	0.5	0.349626	1.40623
TF 50:50	NarrowPeaks	MACS2	Adjusted	macs2_sharp_m_2	0.342536	0.998874	0.182595	0.991164	1	0.581237	1.69684
TF 50:50	NarrowPeaks	MACS2	Adjusted	macs2_sharp_m_3	0.342536	0.998868	0.182595	0.991119	1	0.581237	1.69682
TF 50:50	NarrowPeaks	MACS2	Adjusted	macs2_sharp_m_4	0.342536	0.998863	0.182595	0.991163	1	0.581238	1.69683
TF 50:50	NarrowPeaks	MACS2	Adjusted	macs2_sharp_m_5	0.342535	0.998873	0.182595	0.991163	1	0.581236	1.69684
TF 50:50	NarrowPeaks	MACS2	Adjusted	macs2_sharp_m_6	0.252131	0.999394	0.182595	0.991356	0.5	0.349743	1.40618
TF 50:50	NarrowPeaks	SICER2	Adjusted	sicer_broad_1	0	0.999183	0.182595	0.990166	0	1	1.03226
TF 50:50	NarrowPeaks	SICER2	Adjusted	sicer_broad_2	0.0379568	0.994963	0.182595	0.989721	1	0.94297	1.27972
TF 50:50	NarrowPeaks	SICER2	Adjusted	sicer_broad_3	0.0379557	0.994954	0.182595	0.989721	1	0.942973	1.27971
TF 50:50	NarrowPeaks	SICER2	Adjusted	sicer_broad_4	0.0379569	0.994937	0.182595	0.989719	1	0.942969	1.27971
TF 50:50	NarrowPeaks	SICER2	Adjusted	sicer_broad_5	0.0379577	0.994983	0.182595	0.989723	1	0.942969	1.27973
TF 50:50	NarrowPeaks	SICER2	Adjusted	sicer_broad_6	0.029888	0.998182	0.182595	0.990132	0.5	0.92244	1.16415
TF 50:50	NarrowPeaks	SICER2	Adjusted	sicer_sharp_1	0	0.998608	0.182595	0.98819	0	1	1.03124
TF 50:50	NarrowPeaks	SICER2	Adjusted	sicer_sharp_2	0.0414611	0.98047	0.182595	0.987453	1	0.927896	1.27561
TF 50:50	NarrowPeaks	SICER2	Adjusted	sicer_sharp_3	0.041458	0.980445	0.182595	0.987444	1	0.927902	1.27559
TF 50:50	NarrowPeaks	SICER2	Adjusted	sicer_sharp_4	0.0414604	0.980476	0.182595	0.987446	1	0.927899	1.2756
TF 50:50	NarrowPeaks	SICER2	Adjusted	sicer_sharp_5	0.0414656	0.980182	0.182595	0.987452	1	0.92789	1.2755
TF 50:50	NarrowPeaks	SICER2	Adjusted	sicer_sharp_6	0.0345588	0.993075	0.182595	0.988024	0.5	0.910252	1.1663
TF 50:50	normR	Independent	Default, custom window	1	0.694525	0.999601	0.951323	0.993412	1	0.912349	2.48118
TF 50:50	normR	Independent	Default, custom window	2	0.154043	0.999572	0.951323	0.99398	1	0.855584	1.60527
TF 50:50	ODIN	Independent	Adjusted	1	0.437628	0.976153	0.949594	0.989564	1	0.456302	1.96767
TF 50:50	ODIN	Independent	Adjusted	2	0.35657	0.855902	0.949594	0.989366	1	0.856485	1.86984
TF 50:50	ODIN	Independent	Adjusted	3	0.367172	0.832193	0.949594	0.989539	1	0.553587	1.8168
TF 50:50	ODIN	Independent	Adjusted	4	0.112788	0.977927	0.949594	0.990047	1	0.743068	1.50618
TF 50:50	ODIN	Independent	Adjusted	5	0.144363	0.868909	0.949594	0.989861	1	0.880721	1.54055
TF 50:50	ODIN	Independent	Adjusted	6	0.155348	0.870106	0.949594	0.9899	1	0.863779	1.55523
TF 50:50	PePr	Independent	Default	1	0.43425	0.99868	0.999998	0.998824	1	0.396349	1.97307
TF 50:50	PePr	Independent	Adjusted	2	0.432626	0.998578	0.999998	0.998815	1	0.403358	1.97183
TF 50:50	PePr	Independent	Adjusted	3	0.430824	0.998584	0.999998	0.998816	1	0.39976	1.96823
TF 50:50	PePr	Independent	Adjusted	4	0.428662	0.998557	0.999998	0.998827	1	0.40072	1.96496
TF 50:50	PePr	Independent	Adjusted	5	0.433243	0.998672	0.999998	0.998813	1	0.404578	1.9731
TF 50:50	QChIPat	Independent	Adjusted	1	0.23935	0.99755	0.977407	0.996127	0.6	0.450186	1.58595
TF 50:50	QChIPat	Independent	Adjusted	2	0.493179	0.997826	0.977407	0.99693	1	0.621466	2.10676
TF 50:50	QChIPat	Independent	Adjusted	3	0.344645	0.991063	0.977407	0.986434	1	0.424891	1.82289
TF 50:50	QChIPat	Independent	Adjusted	4	0.496141	0.998329	0.977407	0.998277	1	0.615106	2.11097
TF 50:50	QChIPat	Independent	Adjusted	5	0.0342562	0.99796	0.977407	0.996116	0.6	0.904279	1.34878
TF 50:50	QChIPat	Independent	Adjusted	6	0.0746085	0.998264	0.977407	0.99693	1	0.915276	1.49599
TF 50:50	QChIPat	Independent	Adjusted	7	0.0267353	0.991522	0.977407	0.986434	0.2	0.795636	1.22857
TF 50:50	QChIPat	Independent	Adjusted	8	0.0743406	0.998769	0.977407	0.998277	1	0.914548	1.49615
TF 50:50	RSEG	Independent	Default	1	0.471441	0.987405	0.974816	0.999024	1	0.741375	2.09211
TF 50:50	SICER2	Independent	Default, custom window	1	0.227584	0.996291	0.977871	0.994187	1	0.910635	1.73803
TF 50:50	SICER2	Independent	Default, custom window	2	0.0760397	0.996799	0.977871	0.994713	1	0.982598	1.51036
TF 50:50	SICER2	Independent	Default, custom window	3	0.0185611	0.997122	0.977871	0.994736	1	0.979072	1.41783
TF 50:50	slidingwindow	Independent	Adjusted	deseq2_hist	0.527195	0.999208	0.999952	0.98649	1	0.677343	2.17325
TF 50:50	slidingwindow	Independent	Adjusted	deseq2_tf	0.545728	0.999276	0.999952	0.98686	1	0.768522	2.22131
TF 50:50	slidingwindow	Independent	Adjusted	edger_hist	0.61031	0.999255	0.999952	0.987899	1	0.737119	2.31877
TF 50:50	slidingwindow	Independent	Adjusted	edger_tf	0.561515	0.999346	0.999952	0.987902	1	0.912298	2.27577
TF 50:50	THOR	Independent	Default	1	0.677456	0.98489	0.999969	0.981255	1	0.926819	2.45574
TF 50:50	THOR	Independent	Adjusted	si	0.349993	0.988761	0.999969	0.985119	0.5	0.0986056	1.66926
TF 50:50	uniquepeaks	JAMM	Adjusted	jamm_broad	0.00541066	0.999998	0.999998	0.999978	1	0.994022	1.40745
TF 50:50	uniquepeaks	JAMM	Adjusted	jamm_broad_s	0.00521464	0.999999	0.999998	0.999978	1	0.994021	1.40714
TF 50:50	uniquepeaks	JAMM	Adjusted	jamm_sharp	0.0185937	0.999998	0.999998	0.999961	1	0.976894	1.42511
TF 50:50	uniquepeaks	JAMM	Adjusted	jamm_sharp_s	0.014239	0.999999	0.999998	0.999961	1	0.985533	1.41987
TF 50:50	uniquepeaks	MACS2	Adjusted	macs2_broad_f	0.258953	1	0.999998	0.999998	1	0.720185	1.75836
TF 50:50	uniquepeaks	MACS2	Adjusted	macs2_broad_f_s	0.294669	1	0.999998	0.999998	1	0.701844	1.81184
TF 50:50	uniquepeaks	MACS2	Adjusted	macs2_broad_m	0.207897	1	0.999998	0.999998	1	0.786129	1.68986
TF 50:50	uniquepeaks	MACS2	Adjusted	macs2_broad_m_s	0.240402	1	0.999998	0.999998	1	0.760566	1.73676
TF 50:50	uniquepeaks	MACS2	Adjusted	macs2_sharp_f	0.286667	1	0.999998	0.999998	1	0.746246	1.80792
TF 50:50	uniquepeaks	MACS2	Adjusted	macs2_sharp_f_s	0.324366	1	0.999998	0.999998	1	0.733021	1.86559
TF 50:50	uniquepeaks	MACS2	Adjusted	macs2_sharp_m	0.230789	1	0.999998	0.999999	1	0.799081	1.72908
TF 50:50	uniquepeaks	MACS2	Adjusted	macs2_sharp_m_s	0.263463	1	0.999998	0.999999	1	0.777721	1.77708
TF 50:50	uniquepeaks	SICER2	Adjusted	sicer_broad	0.00929422	0.999999	0.999998	0.999984	1	0.987264	1.41232
TF 50:50	uniquepeaks	SICER2	Adjusted	sicer_broad_s	0.0100557	0.999999	0.999998	0.999984	1	0.986054	1.41329
TF 50:50	uniquepeaks	SICER2	Adjusted	sicer_sharp	0.0065643	0.999998	0.999998	0.999935	1	0.993584	1.40919
TF 50:50	uniquepeaks	SICER2	Adjusted	sicer_sharp_s	0.00613414	0.999998	0.999998	0.999935	1	0.993344	1.40846
TF 100:0	bdgdiff/MACS2	MACS2	Default, custom window	1	0.783146	0.99948	0.941982	0.997349	1	0.914838	2.62313
TF 100:0	bdgdiff/MACS2	MACS2	Adjusted	1si	0.7831	0.999485	0.941982	0.997348	1	0.91497	2.62308
TF 100:0	bdgdiff/MACS2	MACS2	Adjusted	2	0.678946	0.999466	0.941982	0.997268	1	0.985238	2.47045
TF 100:0	bdgdiff/MACS2	MACS2	Adjusted	2si	0.678938	0.999467	0.941982	0.997266	1	0.985232	2.47044
TF 100:0	bdgdiff/MACS2	MACS2	Adjusted	3	0.783146	0.999486	0.941982	0.997349	1	0.914838	2.62313
TF 100:0	bdgdiff/MACS2	MACS2	Adjusted	3si	0.7831	0.999486	0.941982	0.99735	1	0.91497	2.62309
TF 100:0	bdgdiff/MACS2	MACS2	Adjusted	4	0.678946	0.999466	0.941982	0.997267	1	0.985238	2.47045
TF 100:0	bdgdiff/MACS2	MACS2	Adjusted	4si	0.678938	0.999464	0.941982	0.997268	1	0.985232	2.47044
TF 100:0	ChIPComp	JAMM	Default	jamm_broad	0.134315	0.999579	0.970049	0.991149	1	0.886898	1.58258
TF 100:0	ChIPComp	JAMM	Default	jamm_sharp	0.365097	0.999561	0.970049	0.991348	0.9	0.546748	1.86388
TF 100:0	ChIPComp	MACS2	Default	macs2_broad_f	0.727999	0.999588	0.970049	0.991262	1	0.914891	2.53813
TF 100:0	ChIPComp	MACS2	Default	macs2_broad_m	0.597499	0.999581	0.970049	0.991266	1	0.933156	2.33298
TF 100:0	ChIPComp	MACS2	Default	macs2_sharp_f	0.742511	0.999578	0.970049	0.991259	1	0.914525	2.56127
TF 100:0	ChIPComp	MACS2	Default	macs2_sharp_m	0.62246	0.999575	0.970049	0.991262	1	0.933925	2.37307
TF 100:0	ChIPComp	SICER2	Default	sicer_broad	0.0508907	0.999577	0.970049	0.991136	1	0.948199	1.46136
TF 100:0	ChIPComp	SICER2	Default	sicer_sharp	0.110681	0.999531	0.970049	0.991347	1	0.779579	1.52337
TF 100:0	ChIPDiff	Independent	Default	1	0.116007	0.999948	0.984596	0.999818	0.5	0.700575	1.42255
TF 100:0	ChIPDiff	Independent	Adjusted	2	0.175098	0.999947	0.984596	0.999815	0.8	0.739946	1.58497
TF 100:0	ChIPnorm	Independent	Default, custom window	1	0.165829	0.999783	0.970522	0.994746	1	0.951038	1.64745
TF 100:0	ChIPnorm	Independent	Default, custom window	2	0.072313	0.999828	0.970522	0.996071	1	0.991632	1.50649
TF 100:0	chromstaR	Independent	Default, custom window	1	0.367922	0.988753	0.999967	0.97942	1	0.953396	1.96662
TF 100:0	chromstaR	Independent	Default, custom window	2	0.109936	0.998717	0.999967	0.991401	1	0.775955	1.52713
TF 100:0	csaw	Independent	Adjusted	1_si	0.224486	0.997468	0.999957	0.984924	1	0.60845	1.67382
TF 100:0	csaw	Independent	Adjusted	1_tmm	0.238519	0.997312	0.999957	0.984332	1	0.654251	1.70513
TF 100:0	csaw	Independent	Adjusted	2_si	0.106413	0.996045	0.999957	0.979039	1	0.858145	1.53191
TF 100:0	csaw	Independent	Adjusted	2_tmm	0.108202	0.99588	0.999957	0.97835	1	0.860482	1.5349
TF 100:0	DBChIP	JAMM	Adjusted	jamm_broad	0.367521	0.996679	0.958615	0.988128	1	0.880251	1.94973
TF 100:0	DBChIP	JAMM	Adjusted	jamm_broad_sf	0.367521	0.996762	0.958615	0.988151	1	0.880251	1.94977
TF 100:0	DBChIP	JAMM	Adjusted	jamm_sharp	0.549535	0.994994	0.958615	0.987866	1	0.710962	2.20632
TF 100:0	DBChIP	JAMM	Adjusted	jamm_sharp_sf	0.549535	0.995079	0.958615	0.987885	1	0.710962	2.20636
TF 100:0	DBChIP	MACS2	Adjusted	macs2_broad_f	0.573317	0.996963	0.958615	0.988474	1	0.884032	2.28001
TF 100:0	DBChIP	MACS2	Adjusted	macs2_broad_f_sf	0.573317	0.996986	0.958615	0.98866	1	0.884032	2.28009
TF 100:0	DBChIP	MACS2	Adjusted	macs2_broad_m	0.543014	0.997003	0.958615	0.988633	1	0.936069	2.24201
TF 100:0	DBChIP	MACS2	Adjusted	macs2_broad_m_sf	0.543014	0.997033	0.958615	0.988633	1	0.936069	2.24202
TF 100:0	DBChIP	MACS2	Adjusted	macs2_sharp_f	0.571389	0.997096	0.958615	0.988519	1	0.924265	2.28505
TF 100:0	DBChIP	MACS2	Adjusted	macs2_sharp_f_sf	0.571389	0.997091	0.958615	0.988588	1	0.924265	2.28507
TF 100:0	DBChIP	MACS2	Adjusted	macs2_sharp_m	0.543631	0.996998	0.958615	0.988706	1	0.952712	2.24636
TF 100:0	DBChIP	MACS2	Adjusted	macs2_sharp_m_sf	0.543631	0.997096	0.958615	0.988719	1	0.952712	2.2464
TF 100:0	DBChIP	SICER2	Adjusted	sicer_broad	0.346406	0.996953	0.958615	0.988685	1	0.825959	1.90542
TF 100:0	DBChIP	SICER2	Adjusted	sicer_broad_sf	0.346406	0.99697	0.958615	0.988758	1	0.825959	1.90546
TF 100:0	DBChIP	SICER2	Adjusted	sicer_sharp	0.461639	0.993206	0.958615	0.988163	1	0.789532	2.0808
TF 100:0	DBChIP	SICER2	Adjusted	sicer_sharp_sf	0.461639	0.993393	0.958615	0.988183	1	0.789532	2.08088
TF 100:0	DESeq2	JAMM	Default	jamm_broad	0.145696	0.999729	1	0.992424	1	0.736314	1.57724
TF 100:0	DESeq2	JAMM	Default	jamm_sharp	0.619984	0.999665	1	0.992366	1	0.479455	2.28468
TF 100:0	DESeq2	MACS2	Default	macs2_broad_f	0.698151	0.999755	1	0.99265	1	0.757337	2.46547
TF 100:0	DESeq2	MACS2	Default	macs2_broad_m	0.570999	0.999751	1	0.992682	1	0.799375	2.27045
TF 100:0	DESeq2	MACS2	Default	macs2_sharp_f	0.682942	0.999758	1	0.992687	1	0.80197	2.45008
TF 100:0	DESeq2	MACS2	Default	macs2_sharp_m	0.579202	0.999753	1	0.992783	1	0.803576	2.28445
TF 100:0	DESeq2	SICER2	Default	sicer_broad	0.087424	0.99973	1	0.992474	1	0.864371	1.50963
TF 100:0	DESeq2	SICER2	Default	sicer_sharp	0.191679	0.999597	1	0.992118	1	0.633123	1.63
TF 100:0	DiffBind	JAMM	Adjusted	jamm_broad deseq2_1	0.185416	0.998802	0.999998	0.988088	1	0.833397	1.6581
TF 100:0	DiffBind	JAMM	Adjusted	jamm_broad deseq2_2	0.160382	0.998741	0.999998	0.988091	1	0.75368	1.60208
TF 100:0	DiffBind	JAMM	Adjusted	jamm_broad deseq2_3	0.109405	0.99874	0.999998	0.988093	1	0.841627	1.53811
TF 100:0	DiffBind	JAMM	Adjusted	jamm_broad deseq2_4	0.10876	0.998754	0.999998	0.988097	1	0.838311	1.53642
TF 100:0	DiffBind	JAMM	Adjusted	jamm_broad edger_1	0.182175	0.998834	0.999998	0.990182	1	0.855754	1.65824
TF 100:0	DiffBind	JAMM	Adjusted	jamm_broad edger_2	0.183079	0.998858	0.999998	0.990181	1	0.858139	1.66017
TF 100:0	DiffBind	JAMM	Adjusted	jamm_broad edger_3	0.0827236	0.998879	0.999998	0.99021	1	0.906547	1.5093
TF 100:0	DiffBind	JAMM	Adjusted	jamm_broad edger_4	0.103175	0.998862	0.999998	0.990211	1	0.855645	1.53184
TF 100:0	DiffBind	JAMM	Adjusted	jamm_sharp deseq2_1	0.661615	0.998593	0.999998	0.987744	1	0.800407	2.4132
TF 100:0	DiffBind	JAMM	Adjusted	jamm_sharp deseq2_2	0.581668	0.998633	0.999998	0.987742	1	0.467828	2.21878
TF 100:0	DiffBind	JAMM	Adjusted	jamm_sharp deseq2_3	0.460458	0.998648	0.999998	0.98774	1	0.540358	2.03936
TF 100:0	DiffBind	JAMM	Adjusted	jamm_sharp deseq2_4	0.448521	0.998622	0.999998	0.987737	1	0.548381	2.02185
TF 100:0	DiffBind	JAMM	Adjusted	jamm_sharp edger_1	0.654326	0.998702	0.999998	0.98963	1	0.844879	2.41123
TF 100:0	DiffBind	JAMM	Adjusted	jamm_sharp edger_2	0.650141	0.998773	0.999998	0.989635	1	0.850248	2.40564
TF 100:0	DiffBind	JAMM	Adjusted	jamm_sharp edger_3	0.40596	0.998725	0.999998	0.989622	1	0.56283	1.95744
TF 100:0	DiffBind	JAMM	Adjusted	jamm_sharp edger_4	0.406237	0.998759	0.999998	0.989618	1	0.563575	1.95804
TF 100:0	DiffBind	MACS2	Adjusted	macs2_broad_f deseq2_1	0.697392	0.998719	0.999998	0.988501	1	0.765764	2.46387
TF 100:0	DiffBind	MACS2	Adjusted	macs2_broad_f deseq2_2	0.779208	0.998756	0.999998	0.988511	1	0.879796	2.6176
TF 100:0	DiffBind	MACS2	Adjusted	macs2_broad_f deseq2_3	0.347626	0.998706	0.999998	0.988505	1	0.463852	1.84386
TF 100:0	DiffBind	MACS2	Adjusted	macs2_broad_f deseq2_4	0.535446	0.998764	0.999998	0.98851	1	0.481491	2.14792
TF 100:0	DiffBind	MACS2	Adjusted	macs2_broad_f edger_1	0.688079	0.998878	0.999998	0.991004	1	0.810168	2.45891
TF 100:0	DiffBind	MACS2	Adjusted	macs2_broad_f edger_2	0.688663	0.998875	0.999998	0.991006	1	0.8098	2.45977
TF 100:0	DiffBind	MACS2	Adjusted	macs2_broad_f edger_3	0.43004	0.99886	0.999998	0.991018	1	0.438849	1.97178
TF 100:0	DiffBind	MACS2	Adjusted	macs2_broad_f edger_4	0.447188	0.998848	0.999998	0.991017	1	0.508484	2.01314
TF 100:0	DiffBind	MACS2	Adjusted	macs2_broad_m deseq2_1	0.569938	0.998733	0.999998	0.988519	1	0.824548	2.27171
TF 100:0	DiffBind	MACS2	Adjusted	macs2_broad_m deseq2_2	0.649471	0.998763	0.999998	0.988518	1	0.934288	2.42092
TF 100:0	DiffBind	MACS2	Adjusted	macs2_broad_m deseq2_3	0.271633	0.998736	0.999998	0.988516	1	0.576051	1.74472
TF 100:0	DiffBind	MACS2	Adjusted	macs2_broad_m deseq2_4	0.440874	0.998753	0.999998	0.988514	1	0.602048	2.02071
TF 100:0	DiffBind	MACS2	Adjusted	macs2_broad_m edger_1	0.571493	0.998869	0.999998	0.991054	1	0.83465	2.27729
TF 100:0	DiffBind	MACS2	Adjusted	macs2_broad_m edger_2	0.571813	0.998912	0.999998	0.991053	1	0.83422	2.27773
TF 100:0	DiffBind	MACS2	Adjusted	macs2_broad_m edger_3	0.36288	0.99886	0.999998	0.991071	1	0.580963	1.89277
TF 100:0	DiffBind	MACS2	Adjusted	macs2_broad_m edger_4	0.372583	0.998816	0.999998	0.991068	1	0.608529	1.91379
TF 100:0	DiffBind	MACS2	Adjusted	macs2_sharp_f deseq2_1	0.686049	0.998721	0.999998	0.988519	1	0.821679	2.45691
TF 100:0	DiffBind	MACS2	Adjusted	macs2_sharp_f deseq2_2	0.789761	0.998693	0.999998	0.98851	1	0.920923	2.64268
TF 100:0	DiffBind	MACS2	Adjusted	macs2_sharp_f deseq2_3	0.352214	0.998728	0.999998	0.988521	1	0.493869	1.85721
TF 100:0	DiffBind	MACS2	Adjusted	macs2_sharp_f deseq2_4	0.553857	0.998733	0.999998	0.988514	1	0.52418	2.1859
TF 100:0	DiffBind	MACS2	Adjusted	macs2_sharp_f edger_1	0.686462	0.998877	0.999998	0.991066	1	0.847365	2.46379
TF 100:0	DiffBind	MACS2	Adjusted	macs2_sharp_f edger_2	0.688425	0.998863	0.999998	0.991067	1	0.843867	2.46622
TF 100:0	DiffBind	MACS2	Adjusted	macs2_sharp_f edger_3	0.450298	0.998843	0.999998	0.991071	1	0.442929	2.00503
TF 100:0	DiffBind	MACS2	Adjusted	macs2_sharp_f edger_4	0.467617	0.998855	0.999998	0.991073	1	0.498333	2.04382
TF 100:0	DiffBind	MACS2	Adjusted	macs2_sharp_m deseq2_1	0.581463	0.998698	0.999998	0.98852	1	0.839714	2.29317
TF 100:0	DiffBind	MACS2	Adjusted	macs2_sharp_m deseq2_2	0.665387	0.998662	0.999998	0.98852	1	0.977426	2.45498
TF 100:0	DiffBind	MACS2	Adjusted	macs2_sharp_m deseq2_3	0.284428	0.998662	0.999998	0.988523	1	0.57997	1.76595
TF 100:0	DiffBind	MACS2	Adjusted	macs2_sharp_m deseq2_4	0.46264	0.998619	0.999998	0.988521	1	0.633288	2.06174
TF 100:0	DiffBind	MACS2	Adjusted	macs2_sharp_m edger_1	0.57774	0.998824	0.999998	0.991109	1	0.863673	2.29309
TF 100:0	DiffBind	MACS2	Adjusted	macs2_sharp_m edger_2	0.579007	0.998772	0.999998	0.991107	1	0.860464	2.29446
TF 100:0	DiffBind	MACS2	Adjusted	macs2_sharp_m edger_3	0.366338	0.998812	0.999998	0.991113	1	0.528219	1.88775
TF 100:0	DiffBind	MACS2	Adjusted	macs2_sharp_m edger_4	0.388117	0.998754	0.999998	0.991114	1	0.583222	1.93358
TF 100:0	DiffBind	SICER2	Adjusted	sicer_broad deseq2_1	0.110869	0.998633	0.999998	0.988226	1	0.925561	1.55725
TF 100:0	DiffBind	SICER2	Adjusted	sicer_broad deseq2_2	0.0913769	0.998607	0.999998	0.988222	1	0.859984	1.51293
TF 100:0	DiffBind	SICER2	Adjusted	sicer_broad deseq2_3	0.0599895	0.99861	0.999998	0.988226	1	0.947184	1.48015
TF 100:0	DiffBind	SICER2	Adjusted	sicer_broad deseq2_4	0.0606813	0.998611	0.999998	0.988222	1	0.944098	1.48064
TF 100:0	DiffBind	SICER2	Adjusted	sicer_broad edger_1	0.115979	0.998702	0.999998	0.99039	1	0.96	1.5732
TF 100:0	DiffBind	SICER2	Adjusted	sicer_broad edger_2	0.116068	0.998723	0.999998	0.990388	1	0.95969	1.57329
TF 100:0	DiffBind	SICER2	Adjusted	sicer_broad edger_3	0.0602396	0.998708	0.999998	0.990407	1	0.949891	1.48201
TF 100:0	DiffBind	SICER2	Adjusted	sicer_broad edger_4	0.0602544	0.998735	0.999998	0.990416	1	0.949964	1.48206
TF 100:0	DiffBind	SICER2	Adjusted	sicer_sharp deseq2_1	0.280058	0.998516	0.999998	0.987604	1	0.771909	1.79692
TF 100:0	DiffBind	SICER2	Adjusted	sicer_sharp deseq2_2	0.190475	0.99854	0.999998	0.987676	1	0.628656	1.62498
TF 100:0	DiffBind	SICER2	Adjusted	sicer_sharp deseq2_3	0.162545	0.998576	0.999998	0.987585	1	0.911157	1.63677
TF 100:0	DiffBind	SICER2	Adjusted	sicer_sharp deseq2_4	0.159566	0.99866	0.999998	0.987673	1	0.909066	1.63165
TF 100:0	DiffBind	SICER2	Adjusted	sicer_sharp edger_1	0.292563	0.998616	0.999998	0.98884	1	0.943834	1.85185
TF 100:0	DiffBind	SICER2	Adjusted	sicer_sharp edger_2	0.291557	0.99858	0.999998	0.988841	1	0.945989	1.85066
TF 100:0	DiffBind	SICER2	Adjusted	sicer_sharp edger_3	0.151729	0.99865	0.999998	0.98883	1	0.913621	1.62048
TF 100:0	DiffBind	SICER2	Adjusted	sicer_sharp edger_4	0.151238	0.998697	0.999998	0.988827	1	0.915641	1.62012
TF 100:0	diffReps	Independent	Default	1	0.217029	0.998569	0.976824	0.997256	1	0.950119	1.73097
TF 100:0	diffReps	Independent	Adjusted	2	0.216367	0.998565	0.976824	0.997254	1	0.949297	1.72974
TF 100:0	DIME	JAMM	Default	jamm_broad	0.1672	0.999578	0.999992	0.998713	1	0.870363	1.64091
TF 100:0	DIME	JAMM	Default	jamm_sharp	0.488653	0.999135	0.999992	0.998454	1	0.860449	2.15297
TF 100:0	DIME	MACS2	Default	macs2_broad_f	0.635603	0.999923	0.999992	0.999165	1	0.572007	2.331
TF 100:0	DIME	MACS2	Default	macs2_broad_m	0.535824	0.99995	0.999992	0.999253	1	0.614759	2.17995
TF 100:0	DIME	MACS2	Default	macs2_sharp_f	0.658068	0.999922	0.999992	0.999179	1	0.650621	2.38267
TF 100:0	DIME	MACS2	Default	macs2_sharp_m	0.537015	0.999951	0.999992	0.999261	1	0.672518	2.19341
TF 100:0	DIME	SICER2	Default	sicer_broad	0.0939255	0.999802	0.999992	0.998808	1	0.962732	1.54227
TF 100:0	DIME	SICER2	Default	sicer_sharp	0.171844	0.999018	0.999992	0.998393	1	0.94533	1.66298
TF 100:0	edgeR	JAMM	Default	jamm_broad	0.194273	0.999947	0.999998	0.998675	1	0.854819	1.68125
TF 100:0	edgeR	JAMM	Default	jamm_sharp	0.681029	0.9999	0.999998	0.998611	1	0.853622	2.45977
TF 100:0	edgeR	MACS2	Default	macs2_broad_f	0.695839	0.999976	0.999998	0.999143	1	0.79662	2.47231
TF 100:0	edgeR	MACS2	Default	macs2_broad_m	0.577335	0.999979	0.999998	0.999162	1	0.818587	2.28711
TF 100:0	edgeR	MACS2	Default	macs2_sharp_f	0.690751	0.999977	0.999998	0.999164	1	0.839182	2.47269
TF 100:0	edgeR	MACS2	Default	macs2_sharp_m	0.577827	0.999981	0.999998	0.999182	1	0.866725	2.29753
TF 100:0	edgeR	SICER2	Default	sicer_broad	0.126932	0.999955	0.999998	0.998786	1	0.958704	1.59433
TF 100:0	edgeR	SICER2	Default	sicer_sharp	0.353082	0.999888	0.999998	0.998593	1	0.962894	1.9569
TF 100:0	EpiCenter	Independent	Adjusted	1	0.644067	0.999685	0.956312	0.998696	1	0.956599	2.41244
TF 100:0	EpiCenter	Independent	Adjusted	2	0.537923	0.999745	0.956312	0.998796	1	0.925931	2.23654
TF 100:0	EpiCenter	Independent	Adjusted	3	0.630412	0.999689	0.956312	0.998695	1	0.951282	2.38953
TF 100:0	EpiCenter	Independent	Adjusted	4	0.341989	0.999654	0.956312	0.998819	1	0.865721	1.91098
TF 100:0	EpiCenter	Independent	Adjusted	5	0.0465563	0.999321	0.956312	0.998681	0.5	0.876056	1.34016
TF 100:0	EpiCenter	Independent	Adjusted	6	0.348816	0.999658	0.956312	0.998817	1	0.858565	1.92047
TF 100:0	GenoGAM	Independent	Adjusted	s1	0.362561	0.929818	0.999657	0.43816	1	0.592357	1.64569
TF 100:0	GenoGAM	Independent	Adjusted	s2	0.251371	0.932012	0.999657	0.43816	1	0.914507	1.53309
TF 100:0	GenoGAM	Independent	Adjusted	s3	0.0797707	0.932021	0.999657	0.43816	1	0.856585	1.24695
TF 100:0	histoneHMM	Independent	Default, custom window	1	0.199714	0.998412	0.95125	0.995163	1	0.781335	1.66349
TF 100:0	histoneHMM	Independent	Default, custom window	2	0.357543	0.983236	0.95125	0.987378	1	0.516516	1.85387
TF 100:0	HMCan	Independent	Default	1	0.600565	0.999559	0.999991	0.996896	1	0.96691	2.35287
TF 100:0	HMCan	Independent	Adjusted	2	0.480465	0.999444	0.999991	0.996896	1	0.820467	2.13137
TF 100:0	HMCan	Independent	Adjusted	3	0.546957	0.999561	0.999991	0.996895	1	0.581802	2.19007
TF 100:0	HMCan	Independent	Adjusted	4	0.425167	0.999446	0.999991	0.996895	1	0.587983	1.9964
TF 100:0	HOMER	Independent	Adjusted	fa	0.658248	0.998915	0.892458	0.992827	1	0.768309	2.38205
TF 100:0	HOMER	Independent	Adjusted	hi	0.43433	0.998754	0.892458	0.992847	1	0.87527	2.04511
TF 100:0	HOMER	Independent	Adjusted	ts	0.481543	0.998725	0.892458	0.992686	1	0.491663	2.04386
TF 100:0	HOMERpd	JAMM	Default	jamm_broad	0.135931	0.999241	0.842818	0.992418	1	0.72335	1.52739
TF 100:0	HOMERpd	JAMM	Default	jamm_sharp	0.526103	0.999218	0.842818	0.992306	1	0.310791	2.0691
TF 100:0	HOMERpd	MACS2	Default	macs2_broad_f	0.776255	0.999444	0.842818	0.992841	1	0.882474	2.58398
TF 100:0	HOMERpd	MACS2	Default	macs2_broad_m	0.662703	0.999472	0.842818	0.992826	1	0.983707	2.42255
TF 100:0	HOMERpd	MACS2	Default	macs2_sharp_f	0.804502	0.999473	0.842818	0.992825	1	0.970722	2.64683
TF 100:0	HOMERpd	MACS2	Default	macs2_sharp_m	0.663809	0.999475	0.842818	0.992851	1	0.952956	2.41818
TF 100:0	HOMERpd	SICER2	Default	sicer_broad	0.0932991	0.999407	0.842818	0.992516	1	0.861727	1.48696
TF 100:0	HOMERpd	SICER2	Default	sicer_sharp	0.19347	0.999147	0.842818	0.992022	1	0.623675	1.59932
TF 100:0	Manorm	JAMM	Adjusted	jamm_broad_1	0.138081	0.999436	0.982032	0.995508	1	0.953594	1.60603
TF 100:0	Manorm	JAMM	Adjusted	jamm_broad_2	0.122616	0.999404	0.982032	0.995508	1	0.954634	1.58148
TF 100:0	Manorm	JAMM	Adjusted	jamm_broad_3	0.0799262	0.999455	0.982032	0.995508	1	0.96218	1.51471
TF 100:0	Manorm	JAMM	Adjusted	jamm_sharp_1	0.344752	0.999357	0.982032	0.995509	1	0.534806	1.85292
TF 100:0	Manorm	JAMM	Adjusted	jamm_sharp_2	0.0842093	0.99935	0.982032	0.995509	1	0.915523	1.51219
TF 100:0	Manorm	JAMM	Adjusted	jamm_sharp_3	0.051477	0.999365	0.982032	0.995509	1	0.951542	1.46703
TF 100:0	Manorm	MACS2	Adjusted	macs2_broad_f_1	0.661233	0.999531	0.982032	0.995509	1	0.883787	2.42915
TF 100:0	Manorm	MACS2	Adjusted	macs2_broad_f_2	0.507569	0.999509	0.982032	0.995509	1	0.464004	2.09932
TF 100:0	Manorm	MACS2	Adjusted	macs2_broad_f_3	0.490908	0.999506	0.982032	0.995509	1	0.434832	2.06683
TF 100:0	Manorm	MACS2	Adjusted	macs2_broad_m_1	0.569522	0.999518	0.982032	0.995509	1	0.966374	2.29893
TF 100:0	Manorm	MACS2	Adjusted	macs2_broad_m_2	0.44499	0.999533	0.982032	0.995509	1	0.624269	2.03126
TF 100:0	Manorm	MACS2	Adjusted	macs2_broad_m_3	0.414287	0.999538	0.982032	0.995509	1	0.531126	1.96351
TF 100:0	Manorm	MACS2	Adjusted	macs2_sharp_f_1	0.693935	0.99953	0.982032	0.995509	1	0.903366	2.48539
TF 100:0	Manorm	MACS2	Adjusted	macs2_sharp_f_2	0.522073	0.999534	0.982032	0.995509	1	0.452538	2.12025
TF 100:0	Manorm	MACS2	Adjusted	macs2_sharp_f_3	0.522142	0.999535	0.982032	0.995509	1	0.460023	2.12186
TF 100:0	Manorm	MACS2	Adjusted	macs2_sharp_m_1	0.601635	0.999538	0.982032	0.995509	1	0.963532	2.34975
TF 100:0	Manorm	MACS2	Adjusted	macs2_sharp_m_2	0.466666	0.999535	0.982032	0.995509	1	0.621312	2.06535
TF 100:0	Manorm	MACS2	Adjusted	macs2_sharp_m_3	0.440152	0.999529	0.982032	0.995509	1	0.538146	2.00629
TF 100:0	Manorm	SICER2	Adjusted	sicer_broad_1	0.0649025	0.999492	0.982032	0.995507	1	0.897872	1.47782
TF 100:0	Manorm	SICER2	Adjusted	sicer_broad_2	0.0604348	0.999495	0.982032	0.995507	1	0.908218	1.47275
TF 100:0	Manorm	SICER2	Adjusted	sicer_broad_3	0.0430389	0.999481	0.982032	0.995507	1	0.952521	1.45377
TF 100:0	Manorm	SICER2	Adjusted	sicer_sharp_1	0.21511	0.99929	0.982032	0.995508	1	0.727182	1.68394
TF 100:0	Manorm	SICER2	Adjusted	sicer_sharp_2	0.138937	0.999253	0.982032	0.995509	1	0.861882	1.58899
TF 100:0	Manorm	SICER2	Adjusted	sicer_sharp_3	0.0545086	0.999266	0.982032	0.995508	1	0.949094	1.47135
TF 100:0	MAnorm2	JAMM	Adjusted	jamm_broad_1	0.0816851	0.99997	0.984957	0.998662	1	0.895485	1.50624
TF 100:0	MAnorm2	JAMM	Adjusted	jamm_broad_2	0.0792606	0.999954	0.984957	0.998781	1	0.903003	1.5039
TF 100:0	MAnorm2	JAMM	Adjusted	jamm_broad_3	0.0722152	0.999969	0.984957	0.998663	1	0.895743	1.49114
TF 100:0	MAnorm2	JAMM	Adjusted	jamm_broad_4	0.174892	0.999956	0.984957	0.998792	1	0.867401	1.6498
TF 100:0	MAnorm2	JAMM	Adjusted	jamm_sharp_1	0.232153	0.999958	0.984957	0.998645	1	0.433392	1.65456
TF 100:0	MAnorm2	JAMM	Adjusted	jamm_sharp_2	0.232075	0.999927	0.984957	0.998706	1	0.463896	1.66054
TF 100:0	MAnorm2	JAMM	Adjusted	jamm_sharp_3	0.196444	0.999954	0.984957	0.998647	1	0.513273	1.6134
TF 100:0	MAnorm2	JAMM	Adjusted	jamm_sharp_4	0.400017	0.999925	0.984957	0.9987	1	0.476336	1.93174
TF 100:0	MAnorm2	MACS2	Adjusted	macs2_broad_f_1	0.648999	0.999982	0.984957	0.998923	1	0.630262	2.361
TF 100:0	MAnorm2	MACS2	Adjusted	macs2_broad_f_2	0.689542	0.999985	0.984957	0.999215	1	0.700558	2.44005
TF 100:0	MAnorm2	MACS2	Adjusted	macs2_broad_f_3	0.656377	0.999988	0.984957	0.998927	1	0.671404	2.38104
TF 100:0	MAnorm2	MACS2	Adjusted	macs2_broad_f_4	0.740374	0.999983	0.984957	0.999202	1	0.712977	2.52386
TF 100:0	MAnorm2	MACS2	Adjusted	macs2_broad_m_1	0.544576	0.999988	0.984957	0.998928	1	0.80333	2.22855
TF 100:0	MAnorm2	MACS2	Adjusted	macs2_broad_m_2	0.578848	0.999985	0.984957	0.999232	1	0.829557	2.28875
TF 100:0	MAnorm2	MACS2	Adjusted	macs2_broad_m_3	0.540034	0.999983	0.984957	0.998925	1	0.786773	2.21796
TF 100:0	MAnorm2	MACS2	Adjusted	macs2_broad_m_4	0.621005	0.999986	0.984957	0.999237	1	0.803258	2.35094
TF 100:0	MAnorm2	MACS2	Adjusted	macs2_sharp_f_1	0.676042	0.999985	0.984957	0.999014	1	0.702791	2.41882
TF 100:0	MAnorm2	MACS2	Adjusted	macs2_sharp_f_2	0.709874	0.999987	0.984957	0.99924	1	0.77719	2.48792
TF 100:0	MAnorm2	MACS2	Adjusted	macs2_sharp_f_3	0.667109	0.999988	0.984957	0.998986	1	0.664111	2.39678
TF 100:0	MAnorm2	MACS2	Adjusted	macs2_sharp_f_4	0.736632	0.999985	0.984957	0.99923	1	0.723378	2.51996
TF 100:0	MAnorm2	MACS2	Adjusted	macs2_sharp_m_1	0.562303	0.999988	0.984957	0.998964	1	0.793316	2.25492
TF 100:0	MAnorm2	MACS2	Adjusted	macs2_sharp_m_2	0.593054	0.999988	0.984957	0.999262	1	0.839605	2.3135
TF 100:0	MAnorm2	MACS2	Adjusted	macs2_sharp_m_3	0.564141	0.999989	0.984957	0.998994	1	0.765092	2.25223
TF 100:0	MAnorm2	MACS2	Adjusted	macs2_sharp_m_4	0.631822	0.999987	0.984957	0.999246	1	0.811269	2.36985
TF 100:0	MAnorm2	SICER2	Adjusted	sicer_broad_1	0.0927736	0.999973	0.984957	0.998696	1	0.924616	1.52982
TF 100:0	MAnorm2	SICER2	Adjusted	sicer_broad_2	0.0831766	0.999966	0.984957	0.998846	1	0.931287	1.51586
TF 100:0	MAnorm2	SICER2	Adjusted	sicer_broad_3	0.086959	0.999977	0.984957	0.998688	1	0.932014	1.52199
TF 100:0	MAnorm2	SICER2	Adjusted	sicer_broad_4	0.16577	0.999968	0.984957	0.998858	1	0.820749	1.6259
TF 100:0	MAnorm2	SICER2	Adjusted	sicer_sharp_1	0.104622	0.999926	0.984957	0.998628	1	0.778734	1.51956
TF 100:0	MAnorm2	SICER2	Adjusted	sicer_sharp_2	0.0993546	0.999893	0.984957	0.998673	1	0.785199	1.51243
TF 100:0	MAnorm2	SICER2	Adjusted	sicer_sharp_3	0.0956123	0.999899	0.984957	0.998629	1	0.781587	1.5057
TF 100:0	MAnorm2	SICER2	Adjusted	sicer_sharp_4	0.233338	0.999896	0.984957	0.998659	1	0.674146	1.70458
TF 100:0	MEDIPS	Independent	Adjusted	1	0.723344	0.998084	0.999971	0.985207	1	0.906972	2.53206
TF 100:0	MEDIPS	Independent	Adjusted	2	0.590662	0.99813	0.999971	0.984589	1	0.808339	2.29981
TF 100:0	MEDIPS	Independent	Adjusted	3	0.701997	0.998143	0.999971	0.984957	1	0.87815	2.49206
TF 100:0	MEDIPS	Independent	Adjusted	4	0.306736	0.999036	0.999971	0.989377	1	0.865417	1.85922
TF 100:0	MEDIPS	Independent	Adjusted	5	0.261185	0.999042	0.999971	0.989358	1	0.820637	1.77738
TF 100:0	MEDIPS	Independent	Adjusted	6	0.320025	0.999063	0.999971	0.989364	1	0.8514	1.87768
TF 100:0	MMDiff2	JAMM	Default	jamm_broad	0.137799	0.994435	0.999959	0.930382	1	0.85779	1.56196
TF 100:0	MMDiff2	JAMM	Default	jamm_sharp	0.384709	0.989422	0.999959	0.984008	0.7	0.27823	1.80054
TF 100:0	MMDiff2	MACS2	Default	macs2_broad_f	0.612239	0.998844	0.999959	0.98542	1	0.854769	2.34423
TF 100:0	MMDiff2	MACS2	Default	macs2_broad_m	0.525577	0.998922	0.999959	0.984894	1	0.953647	2.22517
TF 100:0	MMDiff2	MACS2	Default	macs2_sharp_f	0.591512	0.998952	0.999959	0.986095	1	0.777261	2.29588
TF 100:0	MMDiff2	MACS2	Default	macs2_sharp_m	0.515535	0.999007	0.999959	0.985174	1	0.948498	2.20822
TF 100:0	MMDiff2	SICER2	Default	sicer_broad	0.0821096	0.996655	0.999959	0.861624	1	0.973813	1.46944
TF 100:0	MMDiff2	SICER2	Default	sicer_sharp	0.182418	0.991162	0.999959	0.968379	0.9	0.805571	1.61679
TF 100:0	MultiGPS	Independent	Default	1	0.317877	0.984956	0.99999	0.94176	1	0.80966	1.84122
TF 100:0	NarrowPeaks	JAMM	Adjusted	jamm_broad_1	0	0.998393	0.177971	0.989545	0	1	1.03077
TF 100:0	NarrowPeaks	JAMM	Adjusted	jamm_broad_2	0.0407118	0.992959	0.177971	0.989205	1	0.934778	1.28055
TF 100:0	NarrowPeaks	JAMM	Adjusted	jamm_broad_3	0.0407118	0.992989	0.177971	0.989203	1	0.934778	1.28057
TF 100:0	NarrowPeaks	JAMM	Adjusted	jamm_broad_4	0.0407118	0.993077	0.177971	0.989205	1	0.934778	1.2806
TF 100:0	NarrowPeaks	JAMM	Adjusted	jamm_broad_5	0.0407116	0.993068	0.177971	0.989205	1	0.934778	1.2806
TF 100:0	NarrowPeaks	JAMM	Adjusted	jamm_broad_6	0.0341039	0.996387	0.177971	0.989239	0.5	0.912153	1.16684
TF 100:0	NarrowPeaks	JAMM	Adjusted	jamm_sharp_1	0	0.998582	0.177971	0.989789	0	1	1.03094
TF 100:0	NarrowPeaks	JAMM	Adjusted	jamm_sharp_2	0.0516875	0.98438	0.177971	0.989274	0.8	0.897205	1.2472
TF 100:0	NarrowPeaks	JAMM	Adjusted	jamm_sharp_3	0.0516878	0.984465	0.177971	0.989269	0.8	0.897202	1.24723
TF 100:0	NarrowPeaks	JAMM	Adjusted	jamm_sharp_4	0.0516872	0.984469	0.177971	0.989272	0.8	0.897206	1.24723
TF 100:0	NarrowPeaks	JAMM	Adjusted	jamm_sharp_5	0.0516866	0.984465	0.177971	0.989269	0.8	0.897206	1.24723
TF 100:0	NarrowPeaks	JAMM	Adjusted	jamm_sharp_6	0.0398939	0.992387	0.177971	0.989722	0.4	0.873336	1.14693
TF 100:0	NarrowPeaks	MACS2	Adjusted	macs2_broad_f_1	0.370094	0.999378	0.177971	0.991598	0.5	0.0470484	1.53354
TF 100:0	NarrowPeaks	MACS2	Adjusted	macs2_broad_f_2	0.494501	0.998592	0.177971	0.990903	1	0.369743	1.89654
TF 100:0	NarrowPeaks	MACS2	Adjusted	macs2_broad_f_3	0.494502	0.998597	0.177971	0.990904	1	0.369743	1.89655
TF 100:0	NarrowPeaks	MACS2	Adjusted	macs2_broad_f_4	0.494502	0.998592	0.177971	0.990902	1	0.369742	1.89654
TF 100:0	NarrowPeaks	MACS2	Adjusted	macs2_broad_f_5	0.494501	0.9986	0.177971	0.990904	1	0.369744	1.89655
TF 100:0	NarrowPeaks	MACS2	Adjusted	macs2_broad_f_6	0.370085	0.999375	0.177971	0.991686	0.5	0.0470706	1.53357
TF 100:0	NarrowPeaks	MACS2	Adjusted	macs2_broad_m_1	0.300639	0.999383	0.177971	0.991595	0.5	0.225889	1.45819
TF 100:0	NarrowPeaks	MACS2	Adjusted	macs2_broad_m_2	0.413354	0.998699	0.177971	0.99095	1	0.509136	1.79465
TF 100:0	NarrowPeaks	MACS2	Adjusted	macs2_broad_m_3	0.413354	0.998693	0.177971	0.99095	1	0.509136	1.79464
TF 100:0	NarrowPeaks	MACS2	Adjusted	macs2_broad_m_4	0.413354	0.998708	0.177971	0.99095	1	0.509136	1.79465
TF 100:0	NarrowPeaks	MACS2	Adjusted	macs2_broad_m_5	0.413333	0.998715	0.177971	0.990951	1	0.509094	1.79461
TF 100:0	NarrowPeaks	MACS2	Adjusted	macs2_broad_m_6	0.300637	0.999389	0.177971	0.991595	0.5	0.225896	1.45819
TF 100:0	NarrowPeaks	MACS2	Adjusted	macs2_sharp_f_1	0.372349	0.99939	0.177971	0.99163	0.5	0.0411973	1.536
TF 100:0	NarrowPeaks	MACS2	Adjusted	macs2_sharp_f_2	0.519445	0.998716	0.177971	0.990959	1	0.41378	1.94533
TF 100:0	NarrowPeaks	MACS2	Adjusted	macs2_sharp_f_3	0.519445	0.998727	0.177971	0.990957	1	0.41378	1.94534
TF 100:0	NarrowPeaks	MACS2	Adjusted	macs2_sharp_f_4	0.519445	0.998726	0.177971	0.990958	1	0.41378	1.94534
TF 100:0	NarrowPeaks	MACS2	Adjusted	macs2_sharp_f_5	0.519446	0.998733	0.177971	0.990958	1	0.41378	1.94534
TF 100:0	NarrowPeaks	MACS2	Adjusted	macs2_sharp_f_6	0.371991	0.999403	0.177971	0.991632	0.5	0.0421281	1.53562
TF 100:0	NarrowPeaks	MACS2	Adjusted	macs2_sharp_m_1	0.304629	0.999396	0.177971	0.991533	0.5	0.215448	1.46246
TF 100:0	NarrowPeaks	MACS2	Adjusted	macs2_sharp_m_2	0.433356	0.998838	0.177971	0.991085	1	0.539452	1.83282
TF 100:0	NarrowPeaks	MACS2	Adjusted	macs2_sharp_m_3	0.433356	0.998842	0.177971	0.99111	1	0.539452	1.83283
TF 100:0	NarrowPeaks	MACS2	Adjusted	macs2_sharp_m_4	0.433356	0.998836	0.177971	0.99111	1	0.539452	1.83283
TF 100:0	NarrowPeaks	MACS2	Adjusted	macs2_sharp_m_5	0.433356	0.998836	0.177971	0.991112	1	0.539451	1.83283
TF 100:0	NarrowPeaks	MACS2	Adjusted	macs2_sharp_m_6	0.30472	0.999402	0.177971	0.991466	0.5	0.215194	1.46253
TF 100:0	NarrowPeaks	SICER2	Adjusted	sicer_broad_1	0	0.9992	0.177971	0.990272	0	1	1.03138
TF 100:0	NarrowPeaks	SICER2	Adjusted	sicer_broad_2	0.0476382	0.994819	0.177971	0.989602	1	0.934937	1.29257
TF 100:0	NarrowPeaks	SICER2	Adjusted	sicer_broad_3	0.0476406	0.994871	0.177971	0.989604	1	0.934945	1.2926
TF 100:0	NarrowPeaks	SICER2	Adjusted	sicer_broad_4	0.0476407	0.994892	0.177971	0.989604	1	0.934946	1.29261
TF 100:0	NarrowPeaks	SICER2	Adjusted	sicer_broad_5	0.0476382	0.994897	0.177971	0.989603	1	0.934938	1.2926
TF 100:0	NarrowPeaks	SICER2	Adjusted	sicer_broad_6	0.0368563	0.998214	0.177971	0.990068	0.5	0.905067	1.17089
TF 100:0	NarrowPeaks	SICER2	Adjusted	sicer_sharp_1	0	0.998562	0.177971	0.988312	0	1	1.03034
TF 100:0	NarrowPeaks	SICER2	Adjusted	sicer_sharp_2	0.0541231	0.979452	0.177971	0.987384	1	0.914744	1.29187
TF 100:0	NarrowPeaks	SICER2	Adjusted	sicer_sharp_3	0.0541216	0.979107	0.177971	0.987383	1	0.914754	1.29174
TF 100:0	NarrowPeaks	SICER2	Adjusted	sicer_sharp_4	0.0541158	0.979488	0.177971	0.987387	1	0.914774	1.29188
TF 100:0	NarrowPeaks	SICER2	Adjusted	sicer_sharp_5	0.0541218	0.979273	0.177971	0.987383	1	0.914764	1.2918
TF 100:0	NarrowPeaks	SICER2	Adjusted	sicer_sharp_6	0.0447627	0.992548	0.177971	0.987966	0.5	0.884711	1.17636
TF 100:0	normR	Independent	Default, custom window	1	0.229759	0.999117	0.951471	0.993451	0.8	0.207913	1.55652
TF 100:0	normR	Independent	Default, custom window	2	0.0931737	0.99924	0.951471	0.993868	1	0.785469	1.49371
TF 100:0	ODIN	Independent	Adjusted	1	0.412824	0.976329	0.949711	0.989458	1	0.28877	1.89453
TF 100:0	ODIN	Independent	Adjusted	2	0.416675	0.865132	0.949711	0.989504	1	0.803753	1.95923
TF 100:0	ODIN	Independent	Adjusted	3	0.456617	0.842197	0.949711	0.989543	1	0.821422	2.01751
TF 100:0	ODIN	Independent	Adjusted	4	0.117879	0.977537	0.949711	0.989886	1	0.73491	1.5125
TF 100:0	ODIN	Independent	Adjusted	5	0.163262	0.870506	0.949711	0.989792	1	0.874147	1.57011
TF 100:0	ODIN	Independent	Adjusted	6	0.166387	0.869658	0.949711	0.989738	1	0.812193	1.56236
TF 100:0	PePr	Independent	Default	1	0.48099	0.998653	1	0.998717	1	0.442992	2.05713
TF 100:0	PePr	Independent	Adjusted	2	0.478331	0.998527	1	0.998725	1	0.440098	2.05225
TF 100:0	PePr	Independent	Adjusted	3	0.4774	0.998553	1	0.998732	1	0.448923	2.05254
TF 100:0	PePr	Independent	Adjusted	4	0.474653	0.998505	1	0.99872	1	0.450528	2.04844
TF 100:0	PePr	Independent	Adjusted	5	0.476474	0.9986	1	0.998736	1	0.43621	2.04854
TF 100:0	QChIPat	Independent	Adjusted	1	0.557003	0.994959	0.977919	0.995758	1	0.629334	2.20894
TF 100:0	QChIPat	Independent	Adjusted	2	0.485944	0.997835	0.977919	0.996991	1	0.568978	2.08482
TF 100:0	QChIPat	Independent	Adjusted	3	0.384268	0.991065	0.977919	0.986032	1	0.384406	1.87813
TF 100:0	QChIPat	Independent	Adjusted	4	0.556135	0.998338	0.977919	0.998236	1	0.609989	2.20603
TF 100:0	QChIPat	Independent	Adjusted	5	0.101695	0.995437	0.977919	0.995739	1	0.905744	1.53591
TF 100:0	QChIPat	Independent	Adjusted	6	0.0898018	0.998263	0.977919	0.99699	1	0.883978	1.51416
TF 100:0	QChIPat	Independent	Adjusted	7	0.0166882	0.99153	0.977919	0.986032	0.1	0.871098	1.20753
TF 100:0	QChIPat	Independent	Adjusted	8	0.101868	0.998766	0.977919	0.998236	1	0.907027	1.53878
TF 100:0	RSEG	Independent	Default	1	0.00307511	0.993435	0.97513	0.998875	1	0.997562	1.39638
TF 100:0	SICER2	Independent	Default, custom window	1	0.261782	0.996282	0.97808	0.994121	1	0.90402	1.79143
TF 100:0	SICER2	Independent	Default, custom window	2	0.0901951	0.996806	0.97808	0.994568	1	0.987025	1.53388
TF 100:0	SICER2	Independent	Default, custom window	3	0.0258757	0.997096	0.97808	0.994679	1	0.977316	1.42919
TF 100:0	slidingwindow	Independent	Adjusted	deseq2_hist	0.422931	0.999207	0.999951	0.986769	1	0.216439	1.91436
TF 100:0	slidingwindow	Independent	Adjusted	deseq2_tf	0.376242	0.999287	0.999951	0.986867	1	0.536711	1.90378
TF 100:0	slidingwindow	Independent	Adjusted	edger_hist	0.625568	0.999256	0.999951	0.987962	1	0.774409	2.35067
TF 100:0	slidingwindow	Independent	Adjusted	edger_tf	0.607553	0.999348	0.999951	0.988011	1	0.873057	2.34163
TF 100:0	THOR	Independent	Default	1	0.673145	0.984673	0.999966	0.981305	1	0.917838	2.44698
TF 100:0	THOR	Independent	Adjusted	si	0.374171	0.98887	0.999966	0.985146	0.5	0.0365024	1.69557
TF 100:0	uniquepeaks	JAMM	Adjusted	jamm_broad	0.00745865	0.999999	0.999997	0.999978	1	0.992561	1.41044
TF 100:0	uniquepeaks	JAMM	Adjusted	jamm_broad_s	0.00706733	0.999999	0.999997	0.999978	1	0.992499	1.4098
TF 100:0	uniquepeaks	JAMM	Adjusted	jamm_sharp	0.0242733	0.999998	0.999997	0.999957	1	0.97653	1.43412
TF 100:0	uniquepeaks	JAMM	Adjusted	jamm_sharp_s	0.0193795	0.999999	0.999997	0.999957	1	0.981168	1.42722
TF 100:0	uniquepeaks	MACS2	Adjusted	macs2_broad_f	0.303675	1	0.999997	0.999998	1	0.713471	1.82857
TF 100:0	uniquepeaks	MACS2	Adjusted	macs2_broad_f_s	0.330162	0.999999	0.999997	0.999998	1	0.715374	1.87133
TF 100:0	uniquepeaks	MACS2	Adjusted	macs2_broad_m	0.245118	1	0.999997	0.999998	1	0.781812	1.74855
TF 100:0	uniquepeaks	MACS2	Adjusted	macs2_broad_m_s	0.270557	1	0.999997	0.999998	1	0.7769	1.78827
TF 100:0	uniquepeaks	MACS2	Adjusted	macs2_sharp_f	0.334667	1	0.999997	0.999998	1	0.755634	1.88659
TF 100:0	uniquepeaks	MACS2	Adjusted	macs2_sharp_f_s	0.362761	1	0.999997	0.999998	1	0.764117	1.93324
TF 100:0	uniquepeaks	MACS2	Adjusted	macs2_sharp_m	0.271552	1	0.999997	0.999999	1	0.808174	1.79612
TF 100:0	uniquepeaks	MACS2	Adjusted	macs2_sharp_m_s	0.298128	1	0.999997	0.999999	1	0.805622	1.83813
TF 100:0	uniquepeaks	SICER2	Adjusted	sicer_broad	0.0128627	0.999999	0.999997	0.999984	1	0.982868	1.41715
TF 100:0	uniquepeaks	SICER2	Adjusted	sicer_broad_s	0.0135514	1	0.999997	0.999984	1	0.981679	1.41801
TF 100:0	uniquepeaks	SICER2	Adjusted	sicer_sharp	0.00903913	0.999998	0.999997	0.999932	1	0.991189	1.41267
TF 100:0	uniquepeaks	SICER2	Adjusted	sicer_sharp_s	0.0080387	0.999998	0.999997	0.999932	1	0.991335	1.4111
Sharp mark 50:50	bdgdiff/MACS2	MACS2	Default, custom window	1	0.786866	0.999038	0.87996	0.995186	1	0.793366	2.59134
Sharp mark 50:50	bdgdiff/MACS2	MACS2	Adjusted	1si	0.786872	0.999039	0.87996	0.995187	1	0.793383	2.59135
Sharp mark 50:50	bdgdiff/MACS2	MACS2	Adjusted	2	0.819668	0.99899	0.87996	0.994828	1	0.799206	2.64483
Sharp mark 50:50	bdgdiff/MACS2	MACS2	Adjusted	2si	0.819689	0.999005	0.87996	0.994828	1	0.799126	2.64485
Sharp mark 50:50	bdgdiff/MACS2	MACS2	Adjusted	3	0.786866	0.999036	0.87996	0.995186	1	0.793366	2.59134
Sharp mark 50:50	bdgdiff/MACS2	MACS2	Adjusted	3si	0.786872	0.999032	0.87996	0.995188	1	0.793383	2.59135
Sharp mark 50:50	bdgdiff/MACS2	MACS2	Adjusted	4	0.819668	0.999008	0.87996	0.994828	1	0.799206	2.64484
Sharp mark 50:50	bdgdiff/MACS2	MACS2	Adjusted	4si	0.819689	0.999006	0.87996	0.994828	1	0.799126	2.64485
Sharp mark 50:50	ChIPComp	JAMM	Default	jamm_broad	0.44833	0.999346	0.940935	0.989926	1	0.408767	1.98298
Sharp mark 50:50	ChIPComp	JAMM	Default	jamm_sharp	0.375223	0.999304	0.940935	0.990547	1	0.792245	1.94293
Sharp mark 50:50	ChIPComp	MACS2	Default	macs2_broad_f	0.699945	0.999362	0.940935	0.989933	1	0.926533	2.48912
Sharp mark 50:50	ChIPComp	MACS2	Default	macs2_broad_m	0.697236	0.999356	0.940935	0.989935	1	0.873445	2.47417
Sharp mark 50:50	ChIPComp	MACS2	Default	macs2_sharp_f	0.706295	0.999362	0.940935	0.989933	1	0.906827	2.49534
Sharp mark 50:50	ChIPComp	MACS2	Default	macs2_sharp_m	0.730248	0.999375	0.940935	0.989931	1	0.921359	2.53658
Sharp mark 50:50	ChIPComp	SICER2	Default	sicer_broad	0.170122	0.999363	0.940935	0.989915	1	0.798145	1.61572
Sharp mark 50:50	ChIPComp	SICER2	Default	sicer_sharp	0.343174	0.999389	0.940935	0.98989	1	0.70904	1.87479
Sharp mark 50:50	ChIPDiff	Independent	Default	1	0.465857	0.999868	0.957211	0.999715	1	0.96543	2.12973
Sharp mark 50:50	ChIPDiff	Independent	Adjusted	2	0.401704	0.999866	0.957211	0.999713	1	0.914	2.0168
Sharp mark 50:50	ChIPnorm	Independent	Default, custom window	1	0.204514	0.999742	0.927089	0.994565	1	0.869932	1.68435
Sharp mark 50:50	ChIPnorm	Independent	Default, custom window	2	0.212199	0.999743	0.927089	0.996071	1	0.881726	1.69961
Sharp mark 50:50	chromstaR	Independent	Default, custom window	1	0.489695	0.994591	0.999954	0.979412	1	0.939487	2.161
Sharp mark 50:50	chromstaR	Independent	Default, custom window	2	0.463521	0.998429	0.999954	0.991389	1	0.957515	2.12905
Sharp mark 50:50	csaw	Independent	Adjusted	1_si	0.415901	0.996245	0.999957	0.978029	1	0.535664	1.96228
Sharp mark 50:50	csaw	Independent	Adjusted	1_tmm	0.42438	0.995964	0.999957	0.977997	1	0.545446	1.97767
Sharp mark 50:50	csaw	Independent	Adjusted	2_si	0.410093	0.995747	0.999957	0.975563	1	0.625879	1.96984
Sharp mark 50:50	csaw	Independent	Adjusted	2_tmm	0.413156	0.995491	0.999957	0.975196	1	0.635121	1.97634
Sharp mark 50:50	DBChIP	JAMM	Adjusted	jamm_broad	0.281114	0.992503	0.927722	0.983911	1	0.963474	1.81859
Sharp mark 50:50	DBChIP	JAMM	Adjusted	jamm_broad_sf	0.281114	0.992473	0.927722	0.983911	1	0.963474	1.81857
Sharp mark 50:50	DBChIP	JAMM	Adjusted	jamm_sharp	0.30429	0.989279	0.927722	0.982802	1	0.745962	1.81043
Sharp mark 50:50	DBChIP	JAMM	Adjusted	jamm_sharp_sf	0.30429	0.989438	0.927722	0.982799	1	0.745962	1.8105
Sharp mark 50:50	DBChIP	MACS2	Adjusted	macs2_broad_f	0.368372	0.992693	0.927722	0.983605	1	0.934753	1.95241
Sharp mark 50:50	DBChIP	MACS2	Adjusted	macs2_broad_f_sf	0.368372	0.992817	0.927722	0.983623	1	0.934753	1.95247
Sharp mark 50:50	DBChIP	MACS2	Adjusted	macs2_broad_m	0.363744	0.992918	0.927722	0.983595	1	0.924542	1.94305
Sharp mark 50:50	DBChIP	MACS2	Adjusted	macs2_broad_m_sf	0.363744	0.993041	0.927722	0.983589	1	0.924542	1.9431
Sharp mark 50:50	DBChIP	MACS2	Adjusted	macs2_sharp_f	0.373896	0.992952	0.927722	0.983593	1	0.941851	1.96277
Sharp mark 50:50	DBChIP	MACS2	Adjusted	macs2_sharp_f_sf	0.373896	0.993055	0.927722	0.983583	1	0.941851	1.9628
Sharp mark 50:50	DBChIP	MACS2	Adjusted	macs2_sharp_m	0.367783	0.993048	0.927722	0.983611	1	0.924741	1.94961
Sharp mark 50:50	DBChIP	MACS2	Adjusted	macs2_sharp_m_sf	0.367783	0.99325	0.927722	0.983658	1	0.924741	1.94971
Sharp mark 50:50	DBChIP	SICER2	Adjusted	sicer_broad	0.251255	0.992582	0.927722	0.983683	1	0.906386	1.75934
Sharp mark 50:50	DBChIP	SICER2	Adjusted	sicer_broad_sf	0.251255	0.992478	0.927722	0.983744	1	0.906386	1.75932
Sharp mark 50:50	DBChIP	SICER2	Adjusted	sicer_sharp	0.279648	0.992295	0.927722	0.983659	1	0.83086	1.78953
Sharp mark 50:50	DBChIP	SICER2	Adjusted	sicer_sharp_sf	0.279648	0.992313	0.927722	0.983708	1	0.83086	1.78956
Sharp mark 50:50	DESeq2	JAMM	Default	jamm_broad	0.47861	0.999697	0.999993	0.992579	1	0.43505	2.0497
Sharp mark 50:50	DESeq2	JAMM	Default	jamm_sharp	0.567313	0.999586	0.999993	0.992228	1	0.786253	2.26168
Sharp mark 50:50	DESeq2	MACS2	Default	macs2_broad_f	0.765718	0.999709	0.999993	0.992631	1	0.824395	2.58696
Sharp mark 50:50	DESeq2	MACS2	Default	macs2_broad_m	0.76281	0.999692	0.999993	0.992635	1	0.897702	2.59697
Sharp mark 50:50	DESeq2	MACS2	Default	macs2_sharp_f	0.759383	0.99969	0.999993	0.992641	1	0.801766	2.5723
Sharp mark 50:50	DESeq2	MACS2	Default	macs2_sharp_m	0.787769	0.999686	0.999993	0.992637	1	0.823583	2.62208
Sharp mark 50:50	DESeq2	SICER2	Default	sicer_broad	0.177622	0.999697	0.999993	0.99278	1	0.774746	1.63613
Sharp mark 50:50	DESeq2	SICER2	Default	sicer_sharp	0.357242	0.999668	0.999993	0.992527	1	0.730781	1.91462
Sharp mark 50:50	DiffBind	JAMM	Adjusted	jamm_broad deseq2_1	0.480353	0.998515	0.999997	0.988485	1	0.421843	2.04773
Sharp mark 50:50	DiffBind	JAMM	Adjusted	jamm_broad deseq2_2	0.478501	0.998542	0.999997	0.988481	1	0.429022	2.04621
Sharp mark 50:50	DiffBind	JAMM	Adjusted	jamm_broad deseq2_3	0.211372	0.998546	0.999997	0.988478	1	0.723842	1.67777
Sharp mark 50:50	DiffBind	JAMM	Adjusted	jamm_broad deseq2_4	0.197222	0.998561	0.999997	0.988479	1	0.72792	1.65595
Sharp mark 50:50	DiffBind	JAMM	Adjusted	jamm_broad edger_1	0.478865	0.998614	0.999997	0.990838	1	0.435113	2.04899
Sharp mark 50:50	DiffBind	JAMM	Adjusted	jamm_broad edger_2	0.478959	0.99871	0.999997	0.990837	1	0.434899	2.04913
Sharp mark 50:50	DiffBind	JAMM	Adjusted	jamm_broad edger_3	0.21261	0.998657	0.999997	0.990854	1	0.728975	1.68177
Sharp mark 50:50	DiffBind	JAMM	Adjusted	jamm_broad edger_4	0.212145	0.998637	0.999997	0.990856	1	0.729471	1.68112
Sharp mark 50:50	DiffBind	JAMM	Adjusted	jamm_sharp deseq2_1	0.572291	0.998399	0.999997	0.98761	1	0.791903	2.26845
Sharp mark 50:50	DiffBind	JAMM	Adjusted	jamm_sharp deseq2_2	0.574434	0.998378	0.999997	0.987623	1	0.760099	2.26551
Sharp mark 50:50	DiffBind	JAMM	Adjusted	jamm_sharp deseq2_3	0.215433	0.998391	0.999997	0.987602	1	0.805539	1.7002
Sharp mark 50:50	DiffBind	JAMM	Adjusted	jamm_sharp deseq2_4	0.184976	0.998353	0.999997	0.987601	1	0.793872	1.64912
Sharp mark 50:50	DiffBind	JAMM	Adjusted	jamm_sharp edger_1	0.464911	0.998509	0.999997	0.989102	1	0.807169	2.10034
Sharp mark 50:50	DiffBind	JAMM	Adjusted	jamm_sharp edger_2	0.47441	0.99855	0.999997	0.9891	1	0.767049	2.10752
Sharp mark 50:50	DiffBind	JAMM	Adjusted	jamm_sharp edger_3	0.158719	0.998513	0.999997	0.989085	1	0.920136	1.63302
Sharp mark 50:50	DiffBind	JAMM	Adjusted	jamm_sharp edger_4	0.15802	0.998575	0.999997	0.989083	1	0.918759	1.63165
Sharp mark 50:50	DiffBind	MACS2	Adjusted	macs2_broad_f deseq2_1	0.763175	0.99855	0.999997	0.988491	1	0.830513	2.582
Sharp mark 50:50	DiffBind	MACS2	Adjusted	macs2_broad_f deseq2_2	0.762498	0.998571	0.999997	0.988489	1	0.838671	2.58255
Sharp mark 50:50	DiffBind	MACS2	Adjusted	macs2_broad_f deseq2_3	0.370608	0.99855	0.999997	0.988491	1	0.757115	1.93921
Sharp mark 50:50	DiffBind	MACS2	Adjusted	macs2_broad_f deseq2_4	0.317175	0.998537	0.999997	0.988485	1	0.709385	1.84417
Sharp mark 50:50	DiffBind	MACS2	Adjusted	macs2_broad_f edger_1	0.760754	0.998629	0.999997	0.990861	1	0.846076	2.58222
Sharp mark 50:50	DiffBind	MACS2	Adjusted	macs2_broad_f edger_2	0.761185	0.998671	0.999997	0.990863	1	0.844222	2.58255
Sharp mark 50:50	DiffBind	MACS2	Adjusted	macs2_broad_f edger_3	0.346899	0.998643	0.999997	0.990858	1	0.752872	1.90141
Sharp mark 50:50	DiffBind	MACS2	Adjusted	macs2_broad_f edger_4	0.345678	0.998678	0.999997	0.990858	1	0.752749	1.89945
Sharp mark 50:50	DiffBind	MACS2	Adjusted	macs2_broad_m deseq2_1	0.759898	0.998598	0.999997	0.988492	1	0.905024	2.59168
Sharp mark 50:50	DiffBind	MACS2	Adjusted	macs2_broad_m deseq2_2	0.761865	0.998556	0.999997	0.988501	1	0.906287	2.59506
Sharp mark 50:50	DiffBind	MACS2	Adjusted	macs2_broad_m deseq2_3	0.36661	0.998601	0.999997	0.988492	1	0.6981	1.92103
Sharp mark 50:50	DiffBind	MACS2	Adjusted	macs2_broad_m deseq2_4	0.315346	0.998573	0.999997	0.988498	1	0.674256	1.83423
Sharp mark 50:50	DiffBind	MACS2	Adjusted	macs2_broad_m edger_1	0.760667	0.998623	0.999997	0.990891	1	0.912168	2.59531
Sharp mark 50:50	DiffBind	MACS2	Adjusted	macs2_broad_m edger_2	0.76087	0.998687	0.999997	0.990889	1	0.912972	2.59582
Sharp mark 50:50	DiffBind	MACS2	Adjusted	macs2_broad_m edger_3	0.34611	0.998715	0.999997	0.990913	1	0.708696	1.89137
Sharp mark 50:50	DiffBind	MACS2	Adjusted	macs2_broad_m edger_4	0.344543	0.998695	0.999997	0.990919	1	0.711718	1.88946
Sharp mark 50:50	DiffBind	MACS2	Adjusted	macs2_sharp_f deseq2_1	0.750661	0.998705	0.999997	0.988493	1	0.822666	2.56047
Sharp mark 50:50	DiffBind	MACS2	Adjusted	macs2_sharp_f deseq2_2	0.760508	0.998707	0.999997	0.988498	1	0.807353	2.57316
Sharp mark 50:50	DiffBind	MACS2	Adjusted	macs2_sharp_f deseq2_3	0.38498	0.998711	0.999997	0.98849	1	0.804163	1.97168
Sharp mark 50:50	DiffBind	MACS2	Adjusted	macs2_sharp_f deseq2_4	0.320047	0.998733	0.999997	0.988491	1	0.730147	1.85299
Sharp mark 50:50	DiffBind	MACS2	Adjusted	macs2_sharp_f edger_1	0.749593	0.998739	0.999997	0.990863	1	0.833685	2.56193
Sharp mark 50:50	DiffBind	MACS2	Adjusted	macs2_sharp_f edger_2	0.749505	0.998745	0.999997	0.990866	1	0.833779	2.56181
Sharp mark 50:50	DiffBind	MACS2	Adjusted	macs2_sharp_f edger_3	0.351569	0.998803	0.999997	0.990862	1	0.777671	1.91391
Sharp mark 50:50	DiffBind	MACS2	Adjusted	macs2_sharp_f edger_4	0.349771	0.998812	0.999997	0.990857	1	0.777595	1.91102
Sharp mark 50:50	DiffBind	MACS2	Adjusted	macs2_sharp_m deseq2_1	0.786755	0.998747	0.999997	0.988495	1	0.827079	2.61912
Sharp mark 50:50	DiffBind	MACS2	Adjusted	macs2_sharp_m deseq2_2	0.787142	0.998737	0.999997	0.98849	1	0.832268	2.62077
Sharp mark 50:50	DiffBind	MACS2	Adjusted	macs2_sharp_m deseq2_3	0.381934	0.998779	0.999997	0.988488	1	0.744577	1.95492
Sharp mark 50:50	DiffBind	MACS2	Adjusted	macs2_sharp_m deseq2_4	0.321595	0.998752	0.999997	0.988487	1	0.704231	1.85029
Sharp mark 50:50	DiffBind	MACS2	Adjusted	macs2_sharp_m edger_1	0.783167	0.998825	0.999997	0.990871	1	0.843164	2.61758
Sharp mark 50:50	DiffBind	MACS2	Adjusted	macs2_sharp_m edger_2	0.783846	0.998865	0.999997	0.990871	1	0.842823	2.61861
Sharp mark 50:50	DiffBind	MACS2	Adjusted	macs2_sharp_m edger_3	0.360712	0.998855	0.999997	0.990889	1	0.749121	1.92286
Sharp mark 50:50	DiffBind	MACS2	Adjusted	macs2_sharp_m edger_4	0.359027	0.998872	0.999997	0.990895	1	0.752266	1.9208
Sharp mark 50:50	DiffBind	SICER2	Adjusted	sicer_broad deseq2_1	0.170698	0.998784	0.999997	0.988547	1	0.826084	1.63327
Sharp mark 50:50	DiffBind	SICER2	Adjusted	sicer_broad deseq2_2	0.1698	0.998776	0.999997	0.988542	1	0.827292	1.63207
Sharp mark 50:50	DiffBind	SICER2	Adjusted	sicer_broad deseq2_3	0.100753	0.998804	0.999997	0.988552	1	0.918574	1.53986
Sharp mark 50:50	DiffBind	SICER2	Adjusted	sicer_broad deseq2_4	0.0954263	0.998829	0.999997	0.988546	1	0.922114	1.53205
Sharp mark 50:50	DiffBind	SICER2	Adjusted	sicer_broad edger_1	0.17907	0.99892	0.999997	0.990855	1	0.786984	1.63982
Sharp mark 50:50	DiffBind	SICER2	Adjusted	sicer_broad edger_2	0.178447	0.998929	0.999997	0.990854	1	0.785677	1.63856
Sharp mark 50:50	DiffBind	SICER2	Adjusted	sicer_broad edger_3	0.0992321	0.998908	0.999997	0.990854	1	0.919017	1.53848
Sharp mark 50:50	DiffBind	SICER2	Adjusted	sicer_broad edger_4	0.099195	0.998929	0.999997	0.990854	1	0.919092	1.53844
Sharp mark 50:50	DiffBind	SICER2	Adjusted	sicer_sharp deseq2_1	0.353339	0.999088	0.999997	0.988239	1	0.739	1.90807
Sharp mark 50:50	DiffBind	SICER2	Adjusted	sicer_sharp deseq2_2	0.353048	0.99912	0.999997	0.988248	1	0.740052	1.90783
Sharp mark 50:50	DiffBind	SICER2	Adjusted	sicer_sharp deseq2_3	0.165191	0.999124	0.999997	0.98824	1	0.815736	1.6224
Sharp mark 50:50	DiffBind	SICER2	Adjusted	sicer_sharp deseq2_4	0.161126	0.999141	0.999997	0.988243	1	0.807754	1.61431
Sharp mark 50:50	DiffBind	SICER2	Adjusted	sicer_sharp edger_1	0.350652	0.998925	0.999997	0.990467	1	0.745717	1.90594
Sharp mark 50:50	DiffBind	SICER2	Adjusted	sicer_sharp edger_2	0.351499	0.99896	0.999997	0.990469	1	0.74697	1.90756
Sharp mark 50:50	DiffBind	SICER2	Adjusted	sicer_sharp edger_3	0.163916	0.999022	0.999997	0.990522	1	0.824151	1.62291
Sharp mark 50:50	DiffBind	SICER2	Adjusted	sicer_sharp edger_4	0.163964	0.999123	0.999997	0.990522	1	0.823663	1.62293
Sharp mark 50:50	diffReps	Independent	Default	1	0.605479	0.994747	0.943628	0.997252	1	0.789848	2.31226
Sharp mark 50:50	diffReps	Independent	Adjusted	2	0.60491	0.994746	0.943628	0.997252	1	0.789495	2.31128
Sharp mark 50:50	DIME	JAMM	Default	jamm_broad	0.467947	0.999859	0.999993	0.999068	1	0.474936	2.04327
Sharp mark 50:50	DIME	JAMM	Default	jamm_sharp	0.386509	0.999102	0.999993	0.998421	1	0.677889	1.953
Sharp mark 50:50	DIME	MACS2	Default	macs2_broad_f	0.689766	0.999907	0.999993	0.999134	1	0.539871	2.41122
Sharp mark 50:50	DIME	MACS2	Default	macs2_broad_m	0.691749	0.999918	0.999993	0.999144	1	0.587775	2.42398
Sharp mark 50:50	DIME	MACS2	Default	macs2_sharp_f	0.684042	0.999898	0.999993	0.999099	1	0.561175	2.4063
Sharp mark 50:50	DIME	MACS2	Default	macs2_sharp_m	0.705721	0.999911	0.999993	0.999142	1	0.535305	2.43583
Sharp mark 50:50	DIME	SICER2	Default	sicer_broad	0.139202	0.999959	0.999993	0.999286	1	0.83299	1.58902
Sharp mark 50:50	DIME	SICER2	Default	sicer_sharp	0.331296	0.999819	0.999993	0.998981	1	0.729104	1.87541
Sharp mark 50:50	edgeR	JAMM	Default	jamm_broad	0.477018	0.999976	1	0.99909	1	0.426816	2.04822
Sharp mark 50:50	edgeR	JAMM	Default	jamm_sharp	0.470353	0.99987	1	0.998597	1	0.782004	2.10835
Sharp mark 50:50	edgeR	MACS2	Default	macs2_broad_f	0.756689	0.999977	1	0.9991	1	0.853007	2.58093
Sharp mark 50:50	edgeR	MACS2	Default	macs2_broad_m	0.756807	0.99998	1	0.999125	1	0.915223	2.59358
Sharp mark 50:50	edgeR	MACS2	Default	macs2_sharp_f	0.745126	0.999978	1	0.999084	1	0.842873	2.5604
Sharp mark 50:50	edgeR	MACS2	Default	macs2_sharp_m	0.777364	0.999979	1	0.999116	1	0.85402	2.61423
Sharp mark 50:50	edgeR	SICER2	Default	sicer_broad	0.179332	0.999982	1	0.999234	1	0.782549	1.64313
Sharp mark 50:50	edgeR	SICER2	Default	sicer_sharp	0.363137	0.999968	1	0.998887	1	0.708302	1.92222
Sharp mark 50:50	EpiCenter	Independent	Adjusted	1	0.626612	0.99931	0.881071	0.997222	1	0.662709	2.30995
Sharp mark 50:50	EpiCenter	Independent	Adjusted	2	0.488438	0.999357	0.881071	0.997279	1	0.875793	2.13153
Sharp mark 50:50	EpiCenter	Independent	Adjusted	3	0.606522	0.999341	0.881071	0.997219	1	0.657572	2.27679
Sharp mark 50:50	EpiCenter	Independent	Adjusted	4	0.679014	0.999225	0.881071	0.997293	1	0.838439	2.42893
Sharp mark 50:50	EpiCenter	Independent	Adjusted	5	0.0735778	0.998209	0.881071	0.996782	1	0.878877	1.46771
Sharp mark 50:50	EpiCenter	Independent	Adjusted	6	0.693482	0.999226	0.881071	0.997293	1	0.856183	2.45563
Sharp mark 50:50	GenoGAM	Independent	Adjusted	s1	0.0431523	0.941725	0.999693	0.712725	0.5	0.888299	1.20842
Sharp mark 50:50	GenoGAM	Independent	Adjusted	s2	0.0864942	0.942478	0.999693	0.712725	0.5	0.777195	1.25585
Sharp mark 50:50	GenoGAM	Independent	Adjusted	s3	0.0269365	0.942304	0.999693	0.712725	0.5	0.930035	1.19106
Sharp mark 50:50	histoneHMM	Independent	Default, custom window	1	0.486411	0.998395	0.869106	0.994051	1	0.965109	2.14208
Sharp mark 50:50	histoneHMM	Independent	Default, custom window	2	0.62904	0.987604	0.869106	0.987327	1	0.895717	2.3494
Sharp mark 50:50	HMCan	Independent	Default	1	0.726835	0.999228	0.999991	0.99627	1	0.878775	2.53689
Sharp mark 50:50	HMCan	Independent	Adjusted	2	0.405426	0.999059	0.999991	0.996269	1	0.867285	2.02027
Sharp mark 50:50	HMCan	Independent	Adjusted	3	0.258225	0.999217	0.999991	0.996269	1	0.753576	1.76207
Sharp mark 50:50	HMCan	Independent	Adjusted	4	0.237509	0.999054	0.999991	0.996269	1	0.753187	1.72878
Sharp mark 50:50	HOMER	Independent	Adjusted	fa	0.249775	0.997793	0.75712	0.992881	1	0.85128	1.71759
Sharp mark 50:50	HOMER	Independent	Adjusted	hi	0.448536	0.997969	0.75712	0.992855	1	0.886696	2.04275
Sharp mark 50:50	HOMER	Independent	Adjusted	ts	0.266556	0.997849	0.75712	0.99274	1	0.825803	1.73931
Sharp mark 50:50	HOMERpd	JAMM	Default	jamm_broad	0.285452	0.999337	0.713354	0.992752	1	0.707946	1.73782
Sharp mark 50:50	HOMERpd	JAMM	Default	jamm_sharp	0.381887	0.999044	0.713354	0.992193	1	0.704699	1.89112
Sharp mark 50:50	HOMERpd	MACS2	Default	macs2_broad_f	0.494387	0.99936	0.713354	0.99279	1	0.857109	2.10197
Sharp mark 50:50	HOMERpd	MACS2	Default	macs2_broad_m	0.487603	0.999357	0.713354	0.992791	1	0.891699	2.09804
Sharp mark 50:50	HOMERpd	MACS2	Default	macs2_sharp_f	0.509311	0.999347	0.713354	0.992774	1	0.824913	2.1194
Sharp mark 50:50	HOMERpd	MACS2	Default	macs2_sharp_m	0.500737	0.999309	0.713354	0.992792	1	0.861807	2.11305
Sharp mark 50:50	HOMERpd	SICER2	Default	sicer_broad	0.118361	0.999368	0.713354	0.992935	1	0.876185	1.50421
Sharp mark 50:50	HOMERpd	SICER2	Default	sicer_sharp	0.226944	0.999309	0.713354	0.992618	1	0.851382	1.67283
Sharp mark 50:50	Manorm	JAMM	Adjusted	jamm_broad_1	0.192663	0.9987	0.955858	0.987344	1	0.968747	1.6876
Sharp mark 50:50	Manorm	JAMM	Adjusted	jamm_broad_2	0.191177	0.99868	0.955858	0.987344	1	0.969597	1.68538
Sharp mark 50:50	Manorm	JAMM	Adjusted	jamm_broad_3	0.173522	0.998675	0.955858	0.987344	1	0.9659	1.65639
Sharp mark 50:50	Manorm	JAMM	Adjusted	jamm_sharp_1	0.226318	0.998429	0.955858	0.987354	1	0.782986	1.70419
Sharp mark 50:50	Manorm	JAMM	Adjusted	jamm_sharp_2	0.228815	0.998417	0.955858	0.987354	1	0.841703	1.71992
Sharp mark 50:50	Manorm	JAMM	Adjusted	jamm_sharp_3	0.155948	0.998399	0.955858	0.987355	1	0.902606	1.61551
Sharp mark 50:50	Manorm	MACS2	Adjusted	macs2_broad_f_1	0.528191	0.998681	0.955858	0.987351	1	0.892602	2.20921
Sharp mark 50:50	Manorm	MACS2	Adjusted	macs2_broad_f_2	0.519051	0.998691	0.955858	0.98735	1	0.86635	2.18934
Sharp mark 50:50	Manorm	MACS2	Adjusted	macs2_broad_f_3	0.469538	0.998702	0.955858	0.987351	1	0.739627	2.08478
Sharp mark 50:50	Manorm	MACS2	Adjusted	macs2_broad_m_1	0.534055	0.998717	0.955858	0.98735	1	0.892979	2.21868
Sharp mark 50:50	Manorm	MACS2	Adjusted	macs2_broad_m_2	0.526018	0.99877	0.955858	0.98735	1	0.867599	2.20077
Sharp mark 50:50	Manorm	MACS2	Adjusted	macs2_broad_m_3	0.480152	0.998798	0.955858	0.98735	1	0.745478	2.10297
Sharp mark 50:50	Manorm	MACS2	Adjusted	macs2_sharp_f_1	0.550432	0.998784	0.955858	0.987351	1	0.948505	2.25602
Sharp mark 50:50	Manorm	MACS2	Adjusted	macs2_sharp_f_2	0.538625	0.998797	0.955858	0.98735	1	0.914809	2.23039
Sharp mark 50:50	Manorm	MACS2	Adjusted	macs2_sharp_f_3	0.48351	0.998798	0.955858	0.987351	1	0.77249	2.11375
Sharp mark 50:50	Manorm	MACS2	Adjusted	macs2_sharp_m_1	0.569939	0.998799	0.955858	0.987351	1	0.956875	2.28891
Sharp mark 50:50	Manorm	MACS2	Adjusted	macs2_sharp_m_2	0.559492	0.9988	0.955858	0.987351	1	0.933076	2.26743
Sharp mark 50:50	Manorm	MACS2	Adjusted	macs2_sharp_m_3	0.503549	0.9988	0.955858	0.987351	1	0.787167	2.14874
Sharp mark 50:50	Manorm	SICER2	Adjusted	sicer_broad_1	0.0892477	0.998827	0.955858	0.987333	1	0.876616	1.50375
Sharp mark 50:50	Manorm	SICER2	Adjusted	sicer_broad_2	0.0894642	0.998811	0.955858	0.987332	1	0.875776	1.50393
Sharp mark 50:50	Manorm	SICER2	Adjusted	sicer_broad_3	0.0889547	0.998831	0.955858	0.987332	1	0.875902	1.50314
Sharp mark 50:50	Manorm	SICER2	Adjusted	sicer_sharp_1	0.204116	0.998791	0.955858	0.987346	1	0.956978	1.70361
Sharp mark 50:50	Manorm	SICER2	Adjusted	sicer_sharp_2	0.205412	0.998787	0.955858	0.987345	1	0.955504	1.70538
Sharp mark 50:50	Manorm	SICER2	Adjusted	sicer_sharp_3	0.199126	0.998789	0.955858	0.987345	1	0.958833	1.69599
Sharp mark 50:50	MAnorm2	JAMM	Adjusted	jamm_broad_1	0.569092	0.999946	0.957613	0.998665	1	0.65119	2.23175
Sharp mark 50:50	MAnorm2	JAMM	Adjusted	jamm_broad_2	0.56336	0.999971	0.957613	0.99895	1	0.605124	2.21349
Sharp mark 50:50	MAnorm2	JAMM	Adjusted	jamm_broad_3	0.563348	0.999928	0.957613	0.998661	1	0.663442	2.225
Sharp mark 50:50	MAnorm2	JAMM	Adjusted	jamm_broad_4	0.531869	0.999972	0.957613	0.998935	1	0.507385	2.14355
Sharp mark 50:50	MAnorm2	JAMM	Adjusted	jamm_sharp_1	0.346945	0.999938	0.957613	0.99863	1	0.59765	1.86559
Sharp mark 50:50	MAnorm2	JAMM	Adjusted	jamm_sharp_2	0.346522	0.999904	0.957613	0.998656	1	0.630875	1.87156
Sharp mark 50:50	MAnorm2	JAMM	Adjusted	jamm_sharp_3	0.341774	0.999881	0.957613	0.998623	1	0.56131	1.85002
Sharp mark 50:50	MAnorm2	JAMM	Adjusted	jamm_sharp_4	0.327258	0.999893	0.957613	0.99866	1	0.628446	1.84025
Sharp mark 50:50	MAnorm2	MACS2	Adjusted	macs2_broad_f_1	0.687092	0.99997	0.957613	0.998901	1	0.83102	2.45662
Sharp mark 50:50	MAnorm2	MACS2	Adjusted	macs2_broad_f_2	0.700092	0.999982	0.957613	0.999069	1	0.829902	2.47727
Sharp mark 50:50	MAnorm2	MACS2	Adjusted	macs2_broad_f_3	0.689801	0.999972	0.957613	0.998893	1	0.839392	2.46263
Sharp mark 50:50	MAnorm2	MACS2	Adjusted	macs2_broad_f_4	0.685016	0.999981	0.957613	0.999094	1	0.747187	2.43662
Sharp mark 50:50	MAnorm2	MACS2	Adjusted	macs2_broad_m_1	0.69843	0.999986	0.957613	0.998904	1	0.83074	2.47471
Sharp mark 50:50	MAnorm2	MACS2	Adjusted	macs2_broad_m_2	0.710008	0.999984	0.957613	0.999125	1	0.839297	2.49504
Sharp mark 50:50	MAnorm2	MACS2	Adjusted	macs2_broad_m_3	0.701801	0.999985	0.957613	0.998906	1	0.85509	2.48498
Sharp mark 50:50	MAnorm2	MACS2	Adjusted	macs2_broad_m_4	0.694841	0.999983	0.957613	0.999133	1	0.758191	2.45455
Sharp mark 50:50	MAnorm2	MACS2	Adjusted	macs2_sharp_f_1	0.687148	0.999986	0.957613	0.998914	1	0.875003	2.46552
Sharp mark 50:50	MAnorm2	MACS2	Adjusted	macs2_sharp_f_2	0.698577	0.999983	0.957613	0.999169	1	0.865782	2.48206
Sharp mark 50:50	MAnorm2	MACS2	Adjusted	macs2_sharp_f_3	0.683742	0.999987	0.957613	0.998917	1	0.849048	2.45488
Sharp mark 50:50	MAnorm2	MACS2	Adjusted	macs2_sharp_f_4	0.683475	0.999982	0.957613	0.999092	1	0.774227	2.43956
Sharp mark 50:50	MAnorm2	MACS2	Adjusted	macs2_sharp_m_1	0.706858	0.999986	0.957613	0.998914	1	0.838262	2.48971
Sharp mark 50:50	MAnorm2	MACS2	Adjusted	macs2_sharp_m_2	0.720038	0.999983	0.957613	0.999138	1	0.83789	2.51081
Sharp mark 50:50	MAnorm2	MACS2	Adjusted	macs2_sharp_m_3	0.709846	0.999986	0.957613	0.998908	1	0.863091	2.49945
Sharp mark 50:50	MAnorm2	MACS2	Adjusted	macs2_sharp_m_4	0.705404	0.999983	0.957613	0.999118	1	0.773571	2.47452
Sharp mark 50:50	MAnorm2	SICER2	Adjusted	sicer_broad_1	0.488049	0.999927	0.957613	0.99865	1	0.734464	2.11872
Sharp mark 50:50	MAnorm2	SICER2	Adjusted	sicer_broad_2	0.474827	0.999964	0.957613	0.9989	1	0.719419	2.09468
Sharp mark 50:50	MAnorm2	SICER2	Adjusted	sicer_broad_3	0.490085	0.999902	0.957613	0.998641	1	0.733363	2.12175
Sharp mark 50:50	MAnorm2	SICER2	Adjusted	sicer_broad_4	0.447959	0.999967	0.957613	0.998944	1	0.614798	2.03078
Sharp mark 50:50	MAnorm2	SICER2	Adjusted	sicer_sharp_1	0.547902	0.999977	0.957613	0.998698	1	0.669926	2.20162
Sharp mark 50:50	MAnorm2	SICER2	Adjusted	sicer_sharp_2	0.543738	0.999964	0.957613	0.998893	1	0.649889	2.19102
Sharp mark 50:50	MAnorm2	SICER2	Adjusted	sicer_sharp_3	0.548494	0.999976	0.957613	0.998716	1	0.627112	2.19401
Sharp mark 50:50	MAnorm2	SICER2	Adjusted	sicer_sharp_4	0.520442	0.999963	0.957613	0.998863	1	0.571286	2.13802
Sharp mark 50:50	MEDIPS	Independent	Adjusted	1	0.827846	0.997475	0.999966	0.982226	1	0.857567	2.68794
Sharp mark 50:50	MEDIPS	Independent	Adjusted	2	0.830377	0.997418	0.999966	0.981316	1	0.841493	2.68839
Sharp mark 50:50	MEDIPS	Independent	Adjusted	3	0.831265	0.997507	0.999966	0.982315	1	0.84605	2.69116
Sharp mark 50:50	MEDIPS	Independent	Adjusted	4	0.794206	0.998477	0.999966	0.986293	1	0.933241	2.65128
Sharp mark 50:50	MEDIPS	Independent	Adjusted	5	0.7966	0.998515	0.999966	0.986293	1	0.93567	2.65561
Sharp mark 50:50	MEDIPS	Independent	Adjusted	6	0.799834	0.998483	0.999966	0.986294	1	0.935034	2.66065
Sharp mark 50:50	MMDiff2	JAMM	Default	jamm_broad	0	0.991388	0.999961	0.411207	0	1	0.96103
Sharp mark 50:50	MMDiff2	JAMM	Default	jamm_sharp	0.160725	0.978154	0.999961	0.605021	0.7	0.706649	1.37175
Sharp mark 50:50	MMDiff2	MACS2	Default	macs2_broad_f	0.290713	0.99056	0.999961	0.603744	0.5	0.249823	1.45282
Sharp mark 50:50	MMDiff2	MACS2	Default	macs2_broad_m	0.261069	0.990182	0.999961	0.583087	0.5	0.327735	1.41256
Sharp mark 50:50	MMDiff2	MACS2	Default	macs2_sharp_f	0.337979	0.990925	0.999961	0.616314	0.5	0.129155	1.50948
Sharp mark 50:50	MMDiff2	MACS2	Default	macs2_sharp_m	0.308438	0.990456	0.999961	0.612409	0.5	0.205186	1.47568
Sharp mark 50:50	MMDiff2	SICER2	Default	sicer_broad	0	0.989221	0.999961	0.517124	0	1	1.00253
Sharp mark 50:50	MMDiff2	SICER2	Default	sicer_sharp	0	0.990229	0.999961	0.00943834	0	1	0.799859
Sharp mark 50:50	MultiGPS	Independent	Default	1	0.328379	0	0.999986	0.690234	1	0.885097	1.37852
Sharp mark 50:50	NarrowPeaks	JAMM	Adjusted	jamm_broad_1	0.115758	0.998493	0.00111926	0.989994	0.3	0.540091	1.14885
Sharp mark 50:50	NarrowPeaks	JAMM	Adjusted	jamm_broad_2	0.238788	0.997878	0.00111926	0.989995	1	0.663884	1.51021
Sharp mark 50:50	NarrowPeaks	JAMM	Adjusted	jamm_broad_3	0.238789	0.997896	0.00111926	0.989979	1	0.663882	1.51021
Sharp mark 50:50	NarrowPeaks	JAMM	Adjusted	jamm_broad_4	0.238788	0.997865	0.00111926	0.989982	1	0.663883	1.5102
Sharp mark 50:50	NarrowPeaks	JAMM	Adjusted	jamm_broad_5	0.238792	0.997867	0.00111926	0.989989	1	0.663876	1.51021
Sharp mark 50:50	NarrowPeaks	JAMM	Adjusted	jamm_broad_6	0.183207	0.998506	0.00111926	0.989987	0.5	0.516249	1.292
Sharp mark 50:50	NarrowPeaks	JAMM	Adjusted	jamm_sharp_1	0	0.998512	0.00111926	0.989037	0	1	0.995244
Sharp mark 50:50	NarrowPeaks	JAMM	Adjusted	jamm_sharp_2	0	0.98123	0.00111926	0.989037	0	1	0.988331
Sharp mark 50:50	NarrowPeaks	JAMM	Adjusted	jamm_sharp_3	0	0.981477	0.00111926	0.989033	0	1	0.988428
Sharp mark 50:50	NarrowPeaks	JAMM	Adjusted	jamm_sharp_4	0	0.981409	0.00111926	0.98903	0	1	0.988399
Sharp mark 50:50	NarrowPeaks	JAMM	Adjusted	jamm_sharp_5	0	0.981265	0.00111926	0.989022	0	1	0.988339
Sharp mark 50:50	NarrowPeaks	JAMM	Adjusted	jamm_sharp_6	0	0.991266	0.00111926	0.989037	0	1	0.992345
Sharp mark 50:50	NarrowPeaks	MACS2	Adjusted	macs2_broad_f_1	0.280286	0.999349	0.00111926	0.990799	0.5	0.267401	1.39822
Sharp mark 50:50	NarrowPeaks	MACS2	Adjusted	macs2_broad_f_2	0.418735	0.998316	0.00111926	0.990754	1	0.603145	1.78646
Sharp mark 50:50	NarrowPeaks	MACS2	Adjusted	macs2_broad_f_3	0.418734	0.998305	0.00111926	0.990748	1	0.603145	1.78645
Sharp mark 50:50	NarrowPeaks	MACS2	Adjusted	macs2_broad_f_4	0.418734	0.99832	0.00111926	0.990749	1	0.603145	1.78646
Sharp mark 50:50	NarrowPeaks	MACS2	Adjusted	macs2_broad_f_5	0.418731	0.998316	0.00111926	0.990755	1	0.603142	1.78645
Sharp mark 50:50	NarrowPeaks	MACS2	Adjusted	macs2_broad_f_6	0.280402	0.999327	0.00111926	0.9908	0.5	0.267127	1.39834
Sharp mark 50:50	NarrowPeaks	MACS2	Adjusted	macs2_broad_m_1	0.353717	0.999038	0.00111926	0.990784	0.7	0.317626	1.56563
Sharp mark 50:50	NarrowPeaks	MACS2	Adjusted	macs2_broad_m_2	0.43333	0.998479	0.00111926	0.990732	1	0.554495	1.80013
Sharp mark 50:50	NarrowPeaks	MACS2	Adjusted	macs2_broad_m_3	0.43333	0.998488	0.00111926	0.990736	1	0.554495	1.80014
Sharp mark 50:50	NarrowPeaks	MACS2	Adjusted	macs2_broad_m_4	0.43333	0.998489	0.00111926	0.990736	1	0.554495	1.80014
Sharp mark 50:50	NarrowPeaks	MACS2	Adjusted	macs2_broad_m_5	0.43333	0.998483	0.00111926	0.990732	1	0.554496	1.80014
Sharp mark 50:50	NarrowPeaks	MACS2	Adjusted	macs2_broad_m_6	0.298543	0.999364	0.00111926	0.990784	0.5	0.223753	1.4187
Sharp mark 50:50	NarrowPeaks	MACS2	Adjusted	macs2_sharp_f_1	0.277537	0.999283	0.00111926	0.990815	0.5	0.276159	1.39555
Sharp mark 50:50	NarrowPeaks	MACS2	Adjusted	macs2_sharp_f_2	0.418859	0.998263	0.00111926	0.99069	1	0.628882	1.79176
Sharp mark 50:50	NarrowPeaks	MACS2	Adjusted	macs2_sharp_f_3	0.41886	0.998264	0.00111926	0.990689	1	0.628882	1.79176
Sharp mark 50:50	NarrowPeaks	MACS2	Adjusted	macs2_sharp_f_4	0.418859	0.998264	0.00111926	0.99069	1	0.628882	1.79176
Sharp mark 50:50	NarrowPeaks	MACS2	Adjusted	macs2_sharp_f_5	0.41886	0.998256	0.00111926	0.990691	1	0.628877	1.79175
Sharp mark 50:50	NarrowPeaks	MACS2	Adjusted	macs2_sharp_f_6	0.277476	0.999293	0.00111926	0.990815	0.5	0.276262	1.39548
Sharp mark 50:50	NarrowPeaks	MACS2	Adjusted	macs2_sharp_m_1	0.223948	0.999299	0.00111926	0.990799	0.4	0.289409	1.29246
Sharp mark 50:50	NarrowPeaks	MACS2	Adjusted	macs2_sharp_m_2	0.434734	0.998441	0.00111926	0.990757	1	0.590923	1.80966
Sharp mark 50:50	NarrowPeaks	MACS2	Adjusted	macs2_sharp_m_3	0.434735	0.998418	0.00111926	0.990756	1	0.590923	1.80965
Sharp mark 50:50	NarrowPeaks	MACS2	Adjusted	macs2_sharp_m_4	0.434735	0.998449	0.00111926	0.990756	1	0.590923	1.80967
Sharp mark 50:50	NarrowPeaks	MACS2	Adjusted	macs2_sharp_m_5	0.434735	0.998447	0.00111926	0.990756	1	0.590922	1.80967
Sharp mark 50:50	NarrowPeaks	MACS2	Adjusted	macs2_sharp_m_6	0.291393	0.999151	0.00111926	0.9908	0.5	0.241253	1.41068
Sharp mark 50:50	NarrowPeaks	SICER2	Adjusted	sicer_broad_1	0.0762632	0.99944	0.00111926	0.989957	0.4	0.749879	1.14798
Sharp mark 50:50	NarrowPeaks	SICER2	Adjusted	sicer_broad_2	0.127337	0.999076	0.00111926	0.989931	1	0.840327	1.36763
Sharp mark 50:50	NarrowPeaks	SICER2	Adjusted	sicer_broad_3	0.127337	0.999076	0.00111926	0.989918	1	0.840327	1.36763
Sharp mark 50:50	NarrowPeaks	SICER2	Adjusted	sicer_broad_4	0.127337	0.999095	0.00111926	0.98992	1	0.840325	1.36763
Sharp mark 50:50	NarrowPeaks	SICER2	Adjusted	sicer_broad_5	0.127338	0.999083	0.00111926	0.98992	1	0.840327	1.36763
Sharp mark 50:50	NarrowPeaks	SICER2	Adjusted	sicer_broad_6	0.0909046	0.999433	0.00111926	0.989968	0.5	0.753964	1.19222
Sharp mark 50:50	NarrowPeaks	SICER2	Adjusted	sicer_sharp_1	0	0.999192	0.00111926	0.989968	0	1	0.995888
Sharp mark 50:50	NarrowPeaks	SICER2	Adjusted	sicer_sharp_2	0.216756	0.996272	0.00111926	0.989873	1	0.699472	1.48139
Sharp mark 50:50	NarrowPeaks	SICER2	Adjusted	sicer_sharp_3	0.216751	0.996313	0.00111926	0.989861	1	0.699478	1.48139
Sharp mark 50:50	NarrowPeaks	SICER2	Adjusted	sicer_sharp_4	0.21675	0.996319	0.00111926	0.989858	1	0.699497	1.48139
Sharp mark 50:50	NarrowPeaks	SICER2	Adjusted	sicer_sharp_5	0.216739	0.996304	0.00111926	0.98986	1	0.699519	1.48138
Sharp mark 50:50	NarrowPeaks	SICER2	Adjusted	sicer_sharp_6	0.165031	0.998678	0.00111926	0.989889	0.5	0.566846	1.27307
Sharp mark 50:50	normR	Independent	Default, custom window	1	0.720053	0.999476	0.868457	0.993255	1	0.774304	2.47773
Sharp mark 50:50	normR	Independent	Default, custom window	2	0.600492	0.999549	0.868457	0.993709	1	0.888195	2.30942
Sharp mark 50:50	ODIN	Independent	Adjusted	1	0.338879	0.956089	0.866445	0.986685	1	0.798711	1.85235
Sharp mark 50:50	ODIN	Independent	Adjusted	2	0.660341	0.870625	0.866445	0.986244	1	0.893572	2.3513
Sharp mark 50:50	ODIN	Independent	Adjusted	3	0.750937	0.870804	0.866445	0.986237	1	0.866116	2.49083
Sharp mark 50:50	ODIN	Independent	Adjusted	4	0.329456	0.956603	0.866445	0.986196	1	0.734773	1.82449
Sharp mark 50:50	ODIN	Independent	Adjusted	5	0.359057	0.88239	0.866445	0.98603	1	0.742148	1.84358
Sharp mark 50:50	ODIN	Independent	Adjusted	6	0.365915	0.883456	0.866445	0.986014	1	0.742238	1.85499
Sharp mark 50:50	PePr	Independent	Default	1	0.629465	0.996004	1	0.997739	1	0.883946	2.38143
Sharp mark 50:50	PePr	Independent	Adjusted	2	0.638405	0.994935	1	0.997709	1	0.873727	2.39325
Sharp mark 50:50	PePr	Independent	Adjusted	3	0.631759	0.994942	1	0.997724	1	0.886187	2.38512
Sharp mark 50:50	PePr	Independent	Adjusted	4	0.589379	0.995097	1	0.997722	1	0.909226	2.32198
Sharp mark 50:50	PePr	Independent	Adjusted	5	0.628319	0.995151	1	0.997709	1	0.890463	2.38055
Sharp mark 50:50	QChIPat	Independent	Adjusted	1	0.719601	0.988077	0.944279	0.986005	1	0.857145	2.50128
Sharp mark 50:50	QChIPat	Independent	Adjusted	2	0.7125	0.995473	0.944279	0.992886	1	0.834858	2.49117
Sharp mark 50:50	QChIPat	Independent	Adjusted	3	0.562416	0.989139	0.944279	0.984143	1	0.825517	2.24314
Sharp mark 50:50	QChIPat	Independent	Adjusted	4	0.720205	0.996795	0.944279	0.994588	1	0.85883	2.5095
Sharp mark 50:50	QChIPat	Independent	Adjusted	5	0.469354	0.988275	0.944279	0.986013	1	0.86244	2.10202
Sharp mark 50:50	QChIPat	Independent	Adjusted	6	0.460058	0.995722	0.944279	0.992887	1	0.830094	2.08641
Sharp mark 50:50	QChIPat	Independent	Adjusted	7	0.184523	0.989514	0.944279	0.984144	1	0.602755	1.59411
Sharp mark 50:50	QChIPat	Independent	Adjusted	8	0.469767	0.997057	0.944279	0.994587	1	0.86132	2.1094
Sharp mark 50:50	RSEG	Independent	Default	1	0.573342	0.936256	0.923485	0.998355	1	0.485202	2.17293
Sharp mark 50:50	SICER2	Independent	Default, custom window	1	0.249623	0.992214	0.944613	0.986026	1	0.918056	1.76323
Sharp mark 50:50	SICER2	Independent	Default, custom window	2	0.16892	0.992603	0.944613	0.986079	1	0.820826	1.61483
Sharp mark 50:50	SICER2	Independent	Default, custom window	3	0.08261	0.992971	0.944613	0.986047	1	0.890051	1.49072
Sharp mark 50:50	slidingwindow	Independent	Adjusted	deseq2_hist	0.515314	0.998199	0.999953	0.978053	1	0.485281	2.11205
Sharp mark 50:50	slidingwindow	Independent	Adjusted	deseq2_tf	0.566469	0.998344	0.999953	0.978077	1	0.746348	2.24618
Sharp mark 50:50	slidingwindow	Independent	Adjusted	edger_hist	0.542216	0.998197	0.999953	0.979705	1	0.615944	2.18189
Sharp mark 50:50	slidingwindow	Independent	Adjusted	edger_tf	0.566527	0.998365	0.999953	0.979759	1	0.874196	2.27252
Sharp mark 50:50	THOR	Independent	Default	1	0.576177	0.965267	0.999963	0.978843	1	0.640689	2.22766
Sharp mark 50:50	THOR	Independent	Adjusted	si	0.23	0.974698	0.999963	0.983101	0.5	0.394102	1.52993
Sharp mark 50:50	uniquepeaks	JAMM	Adjusted	jamm_broad	0.0560223	0.999999	1	0.999995	1	0.980902	1.48581
Sharp mark 50:50	uniquepeaks	JAMM	Adjusted	jamm_broad_s	0.0349852	1	1	0.999995	1	0.975697	1.45111
Sharp mark 50:50	uniquepeaks	JAMM	Adjusted	jamm_sharp	0.0477979	0.999998	1	0.999946	1	0.981957	1.47285
Sharp mark 50:50	uniquepeaks	JAMM	Adjusted	jamm_sharp_s	0.0315552	0.999998	1	0.999946	1	0.983155	1.4471
Sharp mark 50:50	uniquepeaks	MACS2	Adjusted	macs2_broad_f	0.325356	1	1	0.999995	1	0.70345	1.86126
Sharp mark 50:50	uniquepeaks	MACS2	Adjusted	macs2_broad_f_s	0.344767	1	1	0.999995	1	0.672546	1.88613
Sharp mark 50:50	uniquepeaks	MACS2	Adjusted	macs2_broad_m	0.320351	1	1	0.999996	1	0.686171	1.84979
Sharp mark 50:50	uniquepeaks	MACS2	Adjusted	macs2_broad_m_s	0.331163	1	1	0.999996	1	0.637714	1.8574
Sharp mark 50:50	uniquepeaks	MACS2	Adjusted	macs2_sharp_f	0.339067	1	1	0.999995	1	0.734284	1.88936
Sharp mark 50:50	uniquepeaks	MACS2	Adjusted	macs2_sharp_f_s	0.376118	1	1	0.999995	1	0.743073	1.9504
Sharp mark 50:50	uniquepeaks	MACS2	Adjusted	macs2_sharp_m	0.334611	1	1	0.999996	1	0.712805	1.87794
Sharp mark 50:50	uniquepeaks	MACS2	Adjusted	macs2_sharp_m_s	0.361154	1	1	0.999996	1	0.699159	1.91768
Sharp mark 50:50	uniquepeaks	SICER2	Adjusted	sicer_broad	0.0480669	0.999999	1	1	1	0.927423	1.46239
Sharp mark 50:50	uniquepeaks	SICER2	Adjusted	sicer_broad_s	0.0772035	1	1	1	1	0.883254	1.50018
Sharp mark 50:50	uniquepeaks	SICER2	Adjusted	sicer_sharp	0.0627312	0.999999	1	0.999988	1	0.908861	1.48214
Sharp mark 50:50	uniquepeaks	SICER2	Adjusted	sicer_sharp_s	0.0625631	1	1	0.999988	1	0.873507	1.4748
Sharp mark 100:0	bdgdiff/MACS2	MACS2	Default, custom window	1	0.80731	0.999027	0.879488	0.995259	1	0.908022	2.64691
Sharp mark 100:0	bdgdiff/MACS2	MACS2	Adjusted	1si	0.807327	0.999024	0.879488	0.995259	1	0.908029	2.64694
Sharp mark 100:0	bdgdiff/MACS2	MACS2	Adjusted	2	0.842076	0.998985	0.879488	0.994962	1	0.896475	2.70009
Sharp mark 100:0	bdgdiff/MACS2	MACS2	Adjusted	2si	0.842105	0.998996	0.879488	0.994963	1	0.89651	2.70015
Sharp mark 100:0	bdgdiff/MACS2	MACS2	Adjusted	3	0.80731	0.999019	0.879488	0.995259	1	0.908022	2.64691
Sharp mark 100:0	bdgdiff/MACS2	MACS2	Adjusted	3si	0.807327	0.998995	0.879488	0.995259	1	0.908029	2.64693
Sharp mark 100:0	bdgdiff/MACS2	MACS2	Adjusted	4	0.842076	0.99897	0.879488	0.994963	1	0.896475	2.70009
Sharp mark 100:0	bdgdiff/MACS2	MACS2	Adjusted	4si	0.842105	0.998984	0.879488	0.994963	1	0.89651	2.70015
Sharp mark 100:0	ChIPComp	JAMM	Default	jamm_broad	0.18749	0.999359	0.930854	0.989869	1	0.896682	1.66118
Sharp mark 100:0	ChIPComp	JAMM	Default	jamm_sharp	0.334593	0.999332	0.930854	0.990507	1	0.682567	1.85397
Sharp mark 100:0	ChIPComp	MACS2	Default	macs2_broad_f	0.625544	0.999371	0.930854	0.989893	1	0.900699	2.36289
Sharp mark 100:0	ChIPComp	MACS2	Default	macs2_broad_m	0.600707	0.999371	0.930854	0.989905	1	0.865164	2.31605
Sharp mark 100:0	ChIPComp	MACS2	Default	macs2_sharp_f	0.639639	0.99936	0.930854	0.989901	1	0.888479	2.38299
Sharp mark 100:0	ChIPComp	MACS2	Default	macs2_sharp_m	0.648807	0.999366	0.930854	0.989911	1	0.899861	2.39994
Sharp mark 100:0	ChIPComp	SICER2	Default	sicer_broad	0.140596	0.999367	0.930854	0.989935	1	0.8526	1.57736
Sharp mark 100:0	ChIPComp	SICER2	Default	sicer_sharp	0.226928	0.999372	0.930854	0.989859	1	0.961274	1.7372
Sharp mark 100:0	ChIPDiff	Independent	Default	1	0.487177	0.999867	0.957274	0.999721	1	0.971903	2.16515
Sharp mark 100:0	ChIPDiff	Independent	Adjusted	2	0.477139	0.999869	0.957274	0.99972	1	0.961824	2.14708
Sharp mark 100:0	ChIPnorm	Independent	Default, custom window	1	0.260973	0.999737	0.927872	0.99459	1	0.746923	1.75025
Sharp mark 100:0	ChIPnorm	Independent	Default, custom window	2	0.273188	0.999775	0.927872	0.996066	1	0.775421	1.77609
Sharp mark 100:0	chromstaR	Independent	Default, custom window	1	0.503456	0.994585	0.999968	0.979125	1	0.987128	2.19243
Sharp mark 100:0	chromstaR	Independent	Default, custom window	2	0.475962	0.998434	0.999968	0.991396	1	0.970205	2.15151
Sharp mark 100:0	csaw	Independent	Adjusted	1_si	0.38461	0.996137	0.999956	0.9786	1	0.770948	1.95945
Sharp mark 100:0	csaw	Independent	Adjusted	1_tmm	0.475922	0.995872	0.999956	0.978677	1	0.661139	2.08351
Sharp mark 100:0	csaw	Independent	Adjusted	2_si	0.354245	0.995622	0.999956	0.976485	1	0.743091	1.90424
Sharp mark 100:0	csaw	Independent	Adjusted	2_tmm	0.439428	0.995294	0.999956	0.976219	1	0.654608	2.0226
Sharp mark 100:0	DBChIP	JAMM	Adjusted	jamm_broad	0.293626	0.992784	0.908673	0.982625	1	0.892144	1.82013
Sharp mark 100:0	DBChIP	JAMM	Adjusted	jamm_broad_sf	0.293626	0.992768	0.908673	0.982668	1	0.892144	1.82014
Sharp mark 100:0	DBChIP	JAMM	Adjusted	jamm_sharp	0.321245	0.990392	0.908673	0.982854	1	0.681121	1.82125
Sharp mark 100:0	DBChIP	JAMM	Adjusted	jamm_sharp_sf	0.321245	0.990385	0.908673	0.982854	1	0.681121	1.82125
Sharp mark 100:0	DBChIP	MACS2	Adjusted	macs2_broad_f	0.392308	0.992685	0.908673	0.982857	1	0.858175	1.97128
Sharp mark 100:0	DBChIP	MACS2	Adjusted	macs2_broad_f_sf	0.392308	0.992795	0.908673	0.982874	1	0.858175	1.97133
Sharp mark 100:0	DBChIP	MACS2	Adjusted	macs2_broad_m	0.39479	0.99282	0.908673	0.983031	1	0.849317	1.9736
Sharp mark 100:0	DBChIP	MACS2	Adjusted	macs2_broad_m_sf	0.39479	0.992901	0.908673	0.983101	1	0.849317	1.97366
Sharp mark 100:0	DBChIP	MACS2	Adjusted	macs2_sharp_f	0.397971	0.992812	0.908673	0.983151	1	0.858708	1.98062
Sharp mark 100:0	DBChIP	MACS2	Adjusted	macs2_sharp_f_sf	0.397971	0.992873	0.908673	0.983205	1	0.858708	1.98066
Sharp mark 100:0	DBChIP	MACS2	Adjusted	macs2_sharp_m	0.390435	0.992855	0.908673	0.982803	1	0.827545	1.9622
Sharp mark 100:0	DBChIP	MACS2	Adjusted	macs2_sharp_m_sf	0.390435	0.992875	0.908673	0.982782	1	0.827545	1.9622
Sharp mark 100:0	DBChIP	SICER2	Adjusted	sicer_broad	0.265119	0.992891	0.908673	0.983107	1	0.871812	1.77069
Sharp mark 100:0	DBChIP	SICER2	Adjusted	sicer_broad_sf	0.265119	0.993045	0.908673	0.983113	1	0.871812	1.77075
Sharp mark 100:0	DBChIP	SICER2	Adjusted	sicer_sharp	0.291958	0.992932	0.908673	0.983397	1	0.756406	1.79068
Sharp mark 100:0	DBChIP	SICER2	Adjusted	sicer_sharp_sf	0.291958	0.992752	0.908673	0.98354	1	0.756406	1.79067
Sharp mark 100:0	DESeq2	JAMM	Default	jamm_broad	0.539832	0.999726	0.999992	0.992614	1	0.492264	2.15912
Sharp mark 100:0	DESeq2	JAMM	Default	jamm_sharp	0.586551	0.999625	0.999992	0.992205	1	0.808196	2.29685
Sharp mark 100:0	DESeq2	MACS2	Default	macs2_broad_f	0.715044	0.999731	0.999992	0.992648	1	0.649133	2.47085
Sharp mark 100:0	DESeq2	MACS2	Default	macs2_broad_m	0.709757	0.999714	0.999992	0.992631	1	0.689117	2.47037
Sharp mark 100:0	DESeq2	MACS2	Default	macs2_sharp_f	0.696488	0.999717	0.999992	0.992655	1	0.66886	2.4451
Sharp mark 100:0	DESeq2	MACS2	Default	macs2_sharp_m	0.722712	0.999718	0.999992	0.99263	1	0.640101	2.4813
Sharp mark 100:0	DESeq2	SICER2	Default	sicer_broad	0.21707	0.999711	0.999992	0.992788	1	0.837153	1.71174
Sharp mark 100:0	DESeq2	SICER2	Default	sicer_sharp	0.422731	0.999674	0.999992	0.992501	1	0.78471	2.03018
Sharp mark 100:0	DiffBind	JAMM	Adjusted	jamm_broad deseq2_1	0.533241	0.998615	0.999995	0.988402	1	0.473602	2.14271
Sharp mark 100:0	DiffBind	JAMM	Adjusted	jamm_broad deseq2_2	0.490803	0.998573	0.999995	0.988393	1	0.506823	2.08143
Sharp mark 100:0	DiffBind	JAMM	Adjusted	jamm_broad deseq2_3	0.376793	0.998564	0.999995	0.988398	1	0.37738	1.87313
Sharp mark 100:0	DiffBind	JAMM	Adjusted	jamm_broad deseq2_4	0.368294	0.998513	0.999995	0.988394	1	0.388675	1.86177
Sharp mark 100:0	DiffBind	JAMM	Adjusted	jamm_broad edger_1	0.538821	0.998608	0.999995	0.99071	1	0.500688	2.15798
Sharp mark 100:0	DiffBind	JAMM	Adjusted	jamm_broad edger_2	0.538801	0.998656	0.999995	0.990713	1	0.500442	2.15792
Sharp mark 100:0	DiffBind	JAMM	Adjusted	jamm_broad edger_3	0.371917	0.998728	0.999995	0.99077	1	0.415202	1.87391
Sharp mark 100:0	DiffBind	JAMM	Adjusted	jamm_broad edger_4	0.371856	0.99869	0.999995	0.99077	1	0.415377	1.87383
Sharp mark 100:0	DiffBind	JAMM	Adjusted	jamm_sharp deseq2_1	0.595645	0.998343	0.999995	0.987767	1	0.75391	2.29826
Sharp mark 100:0	DiffBind	JAMM	Adjusted	jamm_sharp deseq2_2	0.557988	0.998385	0.999995	0.987765	1	0.912936	2.26983
Sharp mark 100:0	DiffBind	JAMM	Adjusted	jamm_sharp deseq2_3	0.370026	0.998381	0.999995	0.987787	1	0.652086	1.91692
Sharp mark 100:0	DiffBind	JAMM	Adjusted	jamm_sharp deseq2_4	0.366009	0.998351	0.999995	0.98777	1	0.603365	1.90074
Sharp mark 100:0	DiffBind	JAMM	Adjusted	jamm_sharp edger_1	0.523569	0.998475	0.999995	0.989077	1	0.773943	2.18752
Sharp mark 100:0	DiffBind	JAMM	Adjusted	jamm_sharp edger_2	0.501753	0.998434	0.999995	0.989076	1	0.811426	2.16009
Sharp mark 100:0	DiffBind	JAMM	Adjusted	jamm_sharp edger_3	0.285534	0.998508	0.999995	0.989049	1	0.767332	1.80534
Sharp mark 100:0	DiffBind	JAMM	Adjusted	jamm_sharp edger_4	0.286528	0.998463	0.999995	0.989051	1	0.768686	1.80719
Sharp mark 100:0	DiffBind	MACS2	Adjusted	macs2_broad_f deseq2_1	0.715171	0.998547	0.999995	0.988494	1	0.671612	2.47341
Sharp mark 100:0	DiffBind	MACS2	Adjusted	macs2_broad_f deseq2_2	0.79548	0.998582	0.999995	0.988491	1	0.932733	2.65414
Sharp mark 100:0	DiffBind	MACS2	Adjusted	macs2_broad_f deseq2_3	0.479714	0.99851	0.999995	0.988489	1	0.610584	2.08446
Sharp mark 100:0	DiffBind	MACS2	Adjusted	macs2_broad_f deseq2_4	0.53318	0.9985	0.999995	0.988489	1	0.576167	2.16312
Sharp mark 100:0	DiffBind	MACS2	Adjusted	macs2_broad_f edger_1	0.705102	0.998639	0.999995	0.990859	1	0.685603	2.46108
Sharp mark 100:0	DiffBind	MACS2	Adjusted	macs2_broad_f edger_2	0.706414	0.998609	0.999995	0.990862	1	0.68254	2.46256
Sharp mark 100:0	DiffBind	MACS2	Adjusted	macs2_broad_f edger_3	0.463228	0.99862	0.999995	0.990865	1	0.613643	2.05969
Sharp mark 100:0	DiffBind	MACS2	Adjusted	macs2_broad_f edger_4	0.467576	0.9986	0.999995	0.990863	1	0.599114	2.06373
Sharp mark 100:0	DiffBind	MACS2	Adjusted	macs2_broad_m deseq2_1	0.706418	0.998465	0.999995	0.988492	1	0.709089	2.46687
Sharp mark 100:0	DiffBind	MACS2	Adjusted	macs2_broad_m deseq2_2	0.798906	0.998508	0.999995	0.98849	1	0.956284	2.6643
Sharp mark 100:0	DiffBind	MACS2	Adjusted	macs2_broad_m deseq2_3	0.479028	0.998466	0.999995	0.988493	1	0.559083	2.07304
Sharp mark 100:0	DiffBind	MACS2	Adjusted	macs2_broad_m deseq2_4	0.532244	0.998463	0.999995	0.988493	1	0.529216	2.15222
Sharp mark 100:0	DiffBind	MACS2	Adjusted	macs2_broad_m edger_1	0.702747	0.998672	0.999995	0.990857	1	0.713572	2.46292
Sharp mark 100:0	DiffBind	MACS2	Adjusted	macs2_broad_m edger_2	0.702661	0.998601	0.999995	0.990856	1	0.713809	2.4628
Sharp mark 100:0	DiffBind	MACS2	Adjusted	macs2_broad_m edger_3	0.46212	0.998558	0.999995	0.990881	1	0.572854	2.04974
Sharp mark 100:0	DiffBind	MACS2	Adjusted	macs2_broad_m edger_4	0.466432	0.998635	0.999995	0.990881	1	0.559341	2.05396
Sharp mark 100:0	DiffBind	MACS2	Adjusted	macs2_sharp_f deseq2_1	0.696556	0.99849	0.999995	0.988487	1	0.687644	2.44681
Sharp mark 100:0	DiffBind	MACS2	Adjusted	macs2_sharp_f deseq2_2	0.772856	0.998546	0.999995	0.98849	1	0.945778	2.62054
Sharp mark 100:0	DiffBind	MACS2	Adjusted	macs2_sharp_f deseq2_3	0.479495	0.99853	0.999995	0.988488	1	0.631835	2.08837
Sharp mark 100:0	DiffBind	MACS2	Adjusted	macs2_sharp_f deseq2_4	0.536088	0.998492	0.999995	0.988484	1	0.613203	2.17517
Sharp mark 100:0	DiffBind	MACS2	Adjusted	macs2_sharp_f edger_1	0.684115	0.9986	0.999995	0.990861	1	0.712644	2.4329
Sharp mark 100:0	DiffBind	MACS2	Adjusted	macs2_sharp_f edger_2	0.684451	0.998601	0.999995	0.990856	1	0.714882	2.43388
Sharp mark 100:0	DiffBind	MACS2	Adjusted	macs2_sharp_f edger_3	0.45934	0.998596	0.999995	0.990868	1	0.63405	2.05754
Sharp mark 100:0	DiffBind	MACS2	Adjusted	macs2_sharp_f edger_4	0.465658	0.99866	0.999995	0.990867	1	0.61137	2.06314
Sharp mark 100:0	DiffBind	MACS2	Adjusted	macs2_sharp_m deseq2_1	0.723846	0.998469	0.999995	0.988489	1	0.651781	2.48329
Sharp mark 100:0	DiffBind	MACS2	Adjusted	macs2_sharp_m deseq2_2	0.812941	0.998494	0.999995	0.988496	1	0.933451	2.68219
Sharp mark 100:0	DiffBind	MACS2	Adjusted	macs2_sharp_m deseq2_3	0.490813	0.998509	0.999995	0.988487	1	0.603741	2.10085
Sharp mark 100:0	DiffBind	MACS2	Adjusted	macs2_sharp_m deseq2_4	0.551447	0.998539	0.999995	0.988485	1	0.574806	2.19208
Sharp mark 100:0	DiffBind	MACS2	Adjusted	macs2_sharp_m edger_1	0.715702	0.998599	0.999995	0.990856	1	0.665078	2.47392
Sharp mark 100:0	DiffBind	MACS2	Adjusted	macs2_sharp_m edger_2	0.715939	0.998599	0.999995	0.990857	1	0.665802	2.47444
Sharp mark 100:0	DiffBind	MACS2	Adjusted	macs2_sharp_m edger_3	0.475235	0.998579	0.999995	0.990861	1	0.609977	2.07815
Sharp mark 100:0	DiffBind	MACS2	Adjusted	macs2_sharp_m edger_4	0.477995	0.998647	0.999995	0.99086	1	0.600295	2.08065
Sharp mark 100:0	DiffBind	SICER2	Adjusted	sicer_broad deseq2_1	0.210278	0.998638	0.999995	0.988545	1	0.836928	1.6987
Sharp mark 100:0	DiffBind	SICER2	Adjusted	sicer_broad deseq2_2	0.212207	0.998619	0.999995	0.988547	1	0.803631	1.69512
Sharp mark 100:0	DiffBind	SICER2	Adjusted	sicer_broad deseq2_3	0.149321	0.998607	0.999995	0.988548	1	0.837906	1.60136
Sharp mark 100:0	DiffBind	SICER2	Adjusted	sicer_broad deseq2_4	0.154558	0.998582	0.999995	0.98854	1	0.821219	1.60638
Sharp mark 100:0	DiffBind	SICER2	Adjusted	sicer_broad edger_1	0.215647	0.998699	0.999995	0.990841	1	0.839976	1.70885
Sharp mark 100:0	DiffBind	SICER2	Adjusted	sicer_broad edger_2	0.215306	0.99879	0.999995	0.99084	1	0.840022	1.70835
Sharp mark 100:0	DiffBind	SICER2	Adjusted	sicer_broad edger_3	0.153368	0.99873	0.999995	0.990841	1	0.825528	1.60632
Sharp mark 100:0	DiffBind	SICER2	Adjusted	sicer_broad edger_4	0.153358	0.998754	0.999995	0.990841	1	0.825438	1.6063
Sharp mark 100:0	DiffBind	SICER2	Adjusted	sicer_sharp deseq2_1	0.411705	0.99872	0.999995	0.988231	1	0.767946	2.0071
Sharp mark 100:0	DiffBind	SICER2	Adjusted	sicer_sharp deseq2_2	0.396354	0.998846	0.999995	0.988231	1	0.725332	1.97406
Sharp mark 100:0	DiffBind	SICER2	Adjusted	sicer_sharp deseq2_3	0.27457	0.999	0.999995	0.988235	1	0.65316	1.76484
Sharp mark 100:0	DiffBind	SICER2	Adjusted	sicer_sharp deseq2_4	0.265416	0.999075	0.999995	0.98823	1	0.639009	1.74739
Sharp mark 100:0	DiffBind	SICER2	Adjusted	sicer_sharp edger_1	0.407915	0.998713	0.999995	0.99044	1	0.775455	2.00342
Sharp mark 100:0	DiffBind	SICER2	Adjusted	sicer_sharp edger_2	0.407442	0.998763	0.999995	0.990441	1	0.77782	2.00315
Sharp mark 100:0	DiffBind	SICER2	Adjusted	sicer_sharp edger_3	0.271741	0.998743	0.999995	0.990501	1	0.666132	1.76371
Sharp mark 100:0	DiffBind	SICER2	Adjusted	sicer_sharp edger_4	0.27194	0.998783	0.999995	0.990501	1	0.66591	1.764
Sharp mark 100:0	diffReps	Independent	Default	1	0.654364	0.994963	0.94507	0.99725	1	0.796593	2.3922
Sharp mark 100:0	diffReps	Independent	Adjusted	2	0.638463	0.99488	0.94507	0.997249	1	0.755709	2.35855
Sharp mark 100:0	DIME	JAMM	Default	jamm_broad	0.533982	0.999869	0.99999	0.999045	1	0.525241	2.15898
Sharp mark 100:0	DIME	JAMM	Default	jamm_sharp	0.452239	0.998866	0.99999	0.998418	1	0.786824	2.07986
Sharp mark 100:0	DIME	MACS2	Default	macs2_broad_f	0.65671	0.999918	0.99999	0.999118	1	0.476944	2.34574
Sharp mark 100:0	DIME	MACS2	Default	macs2_broad_m	0.687794	0.999928	0.99999	0.99914	1	0.571068	2.41431
Sharp mark 100:0	DIME	MACS2	Default	macs2_sharp_f	0.647349	0.999909	0.99999	0.99909	1	0.561223	2.3476
Sharp mark 100:0	DIME	MACS2	Default	macs2_sharp_m	0.679532	0.999921	0.99999	0.99914	1	0.500129	2.3869
Sharp mark 100:0	DIME	SICER2	Default	sicer_broad	0.170877	0.999951	0.99999	0.999233	1	0.92656	1.65839
Sharp mark 100:0	DIME	SICER2	Default	sicer_sharp	0.407488	0.999786	0.99999	0.998981	1	0.770489	2.00558
Sharp mark 100:0	edgeR	JAMM	Default	jamm_broad	0.527303	0.999973	1	0.99906	1	0.501164	2.14353
Sharp mark 100:0	edgeR	JAMM	Default	jamm_sharp	0.493804	0.999897	1	0.998608	1	0.832626	2.15601
Sharp mark 100:0	edgeR	MACS2	Default	macs2_broad_f	0.71787	0.999977	1	0.99908	1	0.718227	2.49186
Sharp mark 100:0	edgeR	MACS2	Default	macs2_broad_m	0.714034	0.999974	1	0.999112	1	0.746544	2.4914
Sharp mark 100:0	edgeR	MACS2	Default	macs2_sharp_f	0.693066	0.999977	1	0.999062	1	0.744702	2.45746
Sharp mark 100:0	edgeR	MACS2	Default	macs2_sharp_m	0.72445	0.99998	1	0.999104	1	0.70318	2.49939
Sharp mark 100:0	edgeR	SICER2	Default	sicer_broad	0.20561	0.999983	1	0.999232	1	0.834053	1.69547
Sharp mark 100:0	edgeR	SICER2	Default	sicer_sharp	0.422293	0.999967	1	0.998864	1	0.773866	2.02997
Sharp mark 100:0	EpiCenter	Independent	Adjusted	1	0.654521	0.99932	0.884093	0.997229	1	0.657276	2.35413
Sharp mark 100:0	EpiCenter	Independent	Adjusted	2	0.554269	0.999379	0.884093	0.997296	1	0.919942	2.24631
Sharp mark 100:0	EpiCenter	Independent	Adjusted	3	0.630002	0.999344	0.884093	0.997227	1	0.648896	2.31323
Sharp mark 100:0	EpiCenter	Independent	Adjusted	4	0.700895	0.999239	0.884093	0.997306	1	0.811519	2.45917
Sharp mark 100:0	EpiCenter	Independent	Adjusted	5	0.12461	0.998244	0.884093	0.996781	1	0.915474	1.5573
Sharp mark 100:0	EpiCenter	Independent	Adjusted	6	0.71699	0.999259	0.884093	0.997306	1	0.798137	2.48226
Sharp mark 100:0	GenoGAM	Independent	Adjusted	s1	0.064452	0.94443	0.999896	0.708848	0.5	0.833103	1.23103
Sharp mark 100:0	GenoGAM	Independent	Adjusted	s2	0.138974	0.945123	0.999896	0.708848	0.5	0.640662	1.31206
Sharp mark 100:0	GenoGAM	Independent	Adjusted	s3	0.0399912	0.944977	0.999896	0.708848	0.5	0.896866	1.20487
Sharp mark 100:0	histoneHMM	Independent	Default, custom window	1	0.257785	0.998208	0.871842	0.993566	0.5	0.335333	1.5506
Sharp mark 100:0	histoneHMM	Independent	Default, custom window	2	0.628753	0.987057	0.871842	0.987642	1	0.90289	2.35083
Sharp mark 100:0	HMCan	Independent	Default	1	0.627608	0.999233	0.999989	0.996131	1	0.769202	2.35616
Sharp mark 100:0	HMCan	Independent	Adjusted	2	0.424984	0.999067	0.999989	0.99613	1	0.853639	2.04878
Sharp mark 100:0	HMCan	Independent	Adjusted	3	0.344071	0.999225	0.999989	0.996131	1	0.819275	1.91251
Sharp mark 100:0	HMCan	Independent	Adjusted	4	0.333135	0.999064	0.999989	0.99613	1	0.642078	1.85951
Sharp mark 100:0	HOMER	Independent	Adjusted	fa	0.437207	0.997457	0.673363	0.992917	1	0.757433	1.98184
Sharp mark 100:0	HOMER	Independent	Adjusted	hi	0.69864	0.997826	0.673363	0.992861	1	0.848621	2.4185
Sharp mark 100:0	HOMER	Independent	Adjusted	ts	0.4536	0.997702	0.673363	0.992738	1	0.868573	2.03032
Sharp mark 100:0	HOMERpd	JAMM	Default	jamm_broad	0.512574	0.999345	0.642801	0.992743	1	0.475281	2.04057
Sharp mark 100:0	HOMERpd	JAMM	Default	jamm_sharp	0.54781	0.999128	0.642801	0.992182	1	0.646948	2.13097
Sharp mark 100:0	HOMERpd	MACS2	Default	macs2_broad_f	0.793394	0.999378	0.642801	0.992751	1	0.883133	2.57147
Sharp mark 100:0	HOMERpd	MACS2	Default	macs2_broad_m	0.798787	0.99938	0.642801	0.992737	1	0.919246	2.58732
Sharp mark 100:0	HOMERpd	MACS2	Default	macs2_sharp_f	0.771763	0.999376	0.642801	0.992748	1	0.89934	2.5401
Sharp mark 100:0	HOMERpd	MACS2	Default	macs2_sharp_m	0.811215	0.999376	0.642801	0.992759	1	0.893358	2.60203
Sharp mark 100:0	HOMERpd	SICER2	Default	sicer_broad	0.21509	0.999378	0.642801	0.992882	1	0.789981	1.6276
Sharp mark 100:0	HOMERpd	SICER2	Default	sicer_sharp	0.406863	0.999194	0.642801	0.99258	1	0.740118	1.92427
Sharp mark 100:0	Manorm	JAMM	Adjusted	jamm_broad_1	0.130491	0.998699	0.95062	0.985231	1	0.784147	1.54931
Sharp mark 100:0	Manorm	JAMM	Adjusted	jamm_broad_2	0.130109	0.998699	0.95062	0.985231	1	0.787409	1.54935
Sharp mark 100:0	Manorm	JAMM	Adjusted	jamm_broad_3	0.124445	0.998665	0.95062	0.985232	1	0.79933	1.54266
Sharp mark 100:0	Manorm	JAMM	Adjusted	jamm_sharp_1	0.314267	0.998493	0.95062	0.985257	1	0.802342	1.84692
Sharp mark 100:0	Manorm	JAMM	Adjusted	jamm_sharp_2	0.290629	0.998488	0.95062	0.985257	1	0.825275	1.81368
Sharp mark 100:0	Manorm	JAMM	Adjusted	jamm_sharp_3	0.199343	0.998477	0.95062	0.985258	1	0.887418	1.68005
Sharp mark 100:0	Manorm	MACS2	Adjusted	macs2_broad_f_1	0.555173	0.998713	0.95062	0.985242	1	0.947501	2.26148
Sharp mark 100:0	Manorm	MACS2	Adjusted	macs2_broad_f_2	0.542451	0.998717	0.95062	0.985242	1	0.926546	2.23694
Sharp mark 100:0	Manorm	MACS2	Adjusted	macs2_broad_f_3	0.492078	0.998708	0.95062	0.985242	1	0.799666	2.13096
Sharp mark 100:0	Manorm	MACS2	Adjusted	macs2_broad_m_1	0.555075	0.998705	0.95062	0.985242	1	0.938086	2.25944
Sharp mark 100:0	Manorm	MACS2	Adjusted	macs2_broad_m_2	0.544977	0.998701	0.95062	0.985242	1	0.917517	2.23917
Sharp mark 100:0	Manorm	MACS2	Adjusted	macs2_broad_m_3	0.498779	0.998732	0.95062	0.985243	1	0.797263	2.14121
Sharp mark 100:0	Manorm	MACS2	Adjusted	macs2_sharp_f_1	0.5431	0.998702	0.95062	0.985243	1	0.928862	2.23843
Sharp mark 100:0	Manorm	MACS2	Adjusted	macs2_sharp_f_2	0.529652	0.998681	0.95062	0.985242	1	0.898511	2.21084
Sharp mark 100:0	Manorm	MACS2	Adjusted	macs2_sharp_f_3	0.487811	0.99871	0.95062	0.985243	1	0.791375	2.12248
Sharp mark 100:0	Manorm	MACS2	Adjusted	macs2_sharp_m_1	0.554019	0.998697	0.95062	0.985243	1	0.910992	2.25233
Sharp mark 100:0	Manorm	MACS2	Adjusted	macs2_sharp_m_2	0.543042	0.998701	0.95062	0.985242	1	0.89434	2.23144
Sharp mark 100:0	Manorm	MACS2	Adjusted	macs2_sharp_m_3	0.496989	0.998711	0.95062	0.985243	1	0.789049	2.1367
Sharp mark 100:0	Manorm	SICER2	Adjusted	sicer_broad_1	0.094786	0.998755	0.95062	0.985217	1	0.83738	1.50285
Sharp mark 100:0	Manorm	SICER2	Adjusted	sicer_broad_2	0.0948302	0.998752	0.95062	0.985217	1	0.837069	1.50285
Sharp mark 100:0	Manorm	SICER2	Adjusted	sicer_broad_3	0.0945329	0.99877	0.95062	0.985217	1	0.836751	1.50232
Sharp mark 100:0	Manorm	SICER2	Adjusted	sicer_sharp_1	0.20334	0.998763	0.95062	0.985232	1	0.883457	1.68576
Sharp mark 100:0	Manorm	SICER2	Adjusted	sicer_sharp_2	0.201061	0.998784	0.95062	0.985232	1	0.893136	1.68406
Sharp mark 100:0	Manorm	SICER2	Adjusted	sicer_sharp_3	0.191277	0.998804	0.95062	0.985233	1	0.913002	1.67238
Sharp mark 100:0	MAnorm2	JAMM	Adjusted	jamm_broad_1	0.185448	0.999944	0.958537	0.998696	1	0.77626	1.64313
Sharp mark 100:0	MAnorm2	JAMM	Adjusted	jamm_broad_2	0.1841	0.999968	0.958537	0.998902	1	0.791123	1.64404
Sharp mark 100:0	MAnorm2	JAMM	Adjusted	jamm_broad_3	0.184047	0.999953	0.958537	0.998687	1	0.776923	1.64102
Sharp mark 100:0	MAnorm2	JAMM	Adjusted	jamm_broad_4	0.590578	0.999967	0.958537	0.998864	1	0.58651	2.25347
Sharp mark 100:0	MAnorm2	JAMM	Adjusted	jamm_sharp_1	0.298498	0.999932	0.958537	0.99862	1	0.644081	1.79754
Sharp mark 100:0	MAnorm2	JAMM	Adjusted	jamm_sharp_2	0.277729	0.999906	0.958537	0.998657	1	0.699874	1.77547
Sharp mark 100:0	MAnorm2	JAMM	Adjusted	jamm_sharp_3	0.287558	0.999887	0.958537	0.998623	1	0.611121	1.77343
Sharp mark 100:0	MAnorm2	JAMM	Adjusted	jamm_sharp_4	0.404888	0.999892	0.958537	0.99866	1	0.82151	2.00325
Sharp mark 100:0	MAnorm2	MACS2	Adjusted	macs2_broad_f_1	0.573985	0.99997	0.958537	0.998875	1	0.787314	2.26708
Sharp mark 100:0	MAnorm2	MACS2	Adjusted	macs2_broad_f_2	0.607061	0.999978	0.958537	0.999073	1	0.847252	2.33208
Sharp mark 100:0	MAnorm2	MACS2	Adjusted	macs2_broad_f_3	0.571235	0.999978	0.958537	0.998891	1	0.773915	2.26001
Sharp mark 100:0	MAnorm2	MACS2	Adjusted	macs2_broad_f_4	0.738919	0.999979	0.958537	0.999058	1	0.860687	2.54573
Sharp mark 100:0	MAnorm2	MACS2	Adjusted	macs2_broad_m_1	0.57042	0.999981	0.958537	0.998889	1	0.747866	2.2535
Sharp mark 100:0	MAnorm2	MACS2	Adjusted	macs2_broad_m_2	0.602983	0.999981	0.958537	0.999092	1	0.813642	2.31884
Sharp mark 100:0	MAnorm2	MACS2	Adjusted	macs2_broad_m_3	0.56954	0.999975	0.958537	0.998903	1	0.74829	2.25218
Sharp mark 100:0	MAnorm2	MACS2	Adjusted	macs2_broad_m_4	0.745729	0.99998	0.958537	0.999079	1	0.831019	2.5507
Sharp mark 100:0	MAnorm2	MACS2	Adjusted	macs2_sharp_f_1	0.584954	0.999983	0.958537	0.99889	1	0.82385	2.29195
Sharp mark 100:0	MAnorm2	MACS2	Adjusted	macs2_sharp_f_2	0.612607	0.99998	0.958537	0.999079	1	0.866178	2.34474
Sharp mark 100:0	MAnorm2	MACS2	Adjusted	macs2_sharp_f_3	0.583248	0.999984	0.958537	0.998878	1	0.823612	2.28917
Sharp mark 100:0	MAnorm2	MACS2	Adjusted	macs2_sharp_f_4	0.734038	0.99998	0.958537	0.999131	1	0.890616	2.54394
Sharp mark 100:0	MAnorm2	MACS2	Adjusted	macs2_sharp_m_1	0.589459	0.999984	0.958537	0.99891	1	0.786571	2.29171
Sharp mark 100:0	MAnorm2	MACS2	Adjusted	macs2_sharp_m_2	0.621616	0.999979	0.958537	0.999085	1	0.854055	2.35673
Sharp mark 100:0	MAnorm2	MACS2	Adjusted	macs2_sharp_m_3	0.588016	0.999984	0.958537	0.998908	1	0.791066	2.2903
Sharp mark 100:0	MAnorm2	MACS2	Adjusted	macs2_sharp_m_4	0.756986	0.99998	0.958537	0.999119	1	0.870996	2.57672
Sharp mark 100:0	MAnorm2	SICER2	Adjusted	sicer_broad_1	0.283446	0.999896	0.958537	0.998635	1	0.715002	1.78763
Sharp mark 100:0	MAnorm2	SICER2	Adjusted	sicer_broad_2	0.281951	0.999958	0.958537	0.998886	1	0.799927	1.80235
Sharp mark 100:0	MAnorm2	SICER2	Adjusted	sicer_broad_3	0.289216	0.999909	0.958537	0.998648	1	0.72942	1.79976
Sharp mark 100:0	MAnorm2	SICER2	Adjusted	sicer_broad_4	0.495543	0.999958	0.958537	0.998892	1	0.692761	2.12267
Sharp mark 100:0	MAnorm2	SICER2	Adjusted	sicer_sharp_1	0.350303	0.999975	0.958537	0.998712	1	0.688512	1.88937
Sharp mark 100:0	MAnorm2	SICER2	Adjusted	sicer_sharp_2	0.337445	0.99996	0.958537	0.99887	1	0.726131	1.87638
Sharp mark 100:0	MAnorm2	SICER2	Adjusted	sicer_sharp_3	0.339662	0.999974	0.958537	0.998678	1	0.722435	1.87911
Sharp mark 100:0	MAnorm2	SICER2	Adjusted	sicer_sharp_4	0.570847	0.999957	0.958537	0.998871	1	0.645811	2.23376
Sharp mark 100:0	MEDIPS	Independent	Adjusted	1	0.860552	0.997538	0.999969	0.981766	1	0.897057	2.74801
Sharp mark 100:0	MEDIPS	Independent	Adjusted	2	0.669676	0.997563	0.999969	0.981596	1	0.777118	2.41856
Sharp mark 100:0	MEDIPS	Independent	Adjusted	3	0.71633	0.997585	0.999969	0.981613	1	0.76167	2.49014
Sharp mark 100:0	MEDIPS	Independent	Adjusted	4	0.828263	0.998585	0.999969	0.985725	1	0.953146	2.70957
Sharp mark 100:0	MEDIPS	Independent	Adjusted	5	0.58541	0.998589	0.999969	0.985725	1	0.916183	2.31361
Sharp mark 100:0	MEDIPS	Independent	Adjusted	6	0.682067	0.998575	0.999969	0.985727	1	0.79375	2.44377
Sharp mark 100:0	MMDiff2	JAMM	Default	jamm_broad	0	0.995241	0.999956	0.502327	0	1	0.999018
Sharp mark 100:0	MMDiff2	JAMM	Default	jamm_sharp	0.342137	0.973905	0.999956	0.587535	1	0.529066	1.6778
Sharp mark 100:0	MMDiff2	MACS2	Default	macs2_broad_f	0.33045	0.993647	0.999956	0.544732	0.5	0.148732	1.47381
Sharp mark 100:0	MMDiff2	MACS2	Default	macs2_broad_m	0.289315	0.993248	0.999956	0.515254	0.5	0.253803	1.41706
Sharp mark 100:0	MMDiff2	MACS2	Default	macs2_sharp_f	0.370644	0.993633	0.999956	0.552399	0.5	0.0454272	1.52052
Sharp mark 100:0	MMDiff2	MACS2	Default	macs2_sharp_m	0.336221	0.993701	0.999956	0.543757	0.5	0.133228	1.47957
Sharp mark 100:0	MMDiff2	SICER2	Default	sicer_broad	0	0.993158	0.999956	0.580012	0	1	1.02926
Sharp mark 100:0	MMDiff2	SICER2	Default	sicer_sharp	0	0.993538	0.999956	0.198861	0	1	0.876951
Sharp mark 100:0	MultiGPS	Independent	Default	1	0.339681	0.121681	0.99999	0.708915	1	0.934827	1.46269
Sharp mark 100:0	NarrowPeaks	JAMM	Adjusted	jamm_broad_1	0.133683	0.998488	0	0.990069	0.3	0.473905	1.1641
Sharp mark 100:0	NarrowPeaks	JAMM	Adjusted	jamm_broad_2	0.266382	0.997487	0	0.99	1	0.65663	1.55253
Sharp mark 100:0	NarrowPeaks	JAMM	Adjusted	jamm_broad_3	0.266381	0.997507	0	0.989997	1	0.656631	1.55254
Sharp mark 100:0	NarrowPeaks	JAMM	Adjusted	jamm_broad_4	0.266381	0.997518	0	0.989991	1	0.656631	1.55254
Sharp mark 100:0	NarrowPeaks	JAMM	Adjusted	jamm_broad_5	0.266381	0.997505	0	0.989998	1	0.65663	1.55254
Sharp mark 100:0	NarrowPeaks	JAMM	Adjusted	jamm_broad_6	0.216736	0.998161	0	0.990018	0.5	0.440789	1.33021
Sharp mark 100:0	NarrowPeaks	JAMM	Adjusted	jamm_sharp_1	0	0.998639	0	0.988969	0	1	0.995043
Sharp mark 100:0	NarrowPeaks	JAMM	Adjusted	jamm_sharp_2	0	0.984053	0	0.988969	0	1	0.989209
Sharp mark 100:0	NarrowPeaks	JAMM	Adjusted	jamm_sharp_3	0	0.984168	0	0.988962	0	1	0.989252
Sharp mark 100:0	NarrowPeaks	JAMM	Adjusted	jamm_sharp_4	0	0.984138	0	0.988967	0	1	0.989242
Sharp mark 100:0	NarrowPeaks	JAMM	Adjusted	jamm_sharp_5	0	0.984138	0	0.988962	0	1	0.98924
Sharp mark 100:0	NarrowPeaks	JAMM	Adjusted	jamm_sharp_6	0	0.991534	0	0.988971	0	1	0.992202
Sharp mark 100:0	NarrowPeaks	MACS2	Adjusted	macs2_broad_f_1	0.34915	0.999367	0	0.990821	0.5	0.0966638	1.47405
Sharp mark 100:0	NarrowPeaks	MACS2	Adjusted	macs2_broad_f_2	0.506754	0.998202	0	0.990684	1	0.440452	1.89445
Sharp mark 100:0	NarrowPeaks	MACS2	Adjusted	macs2_broad_f_3	0.506754	0.9982	0	0.990684	1	0.440452	1.89445
Sharp mark 100:0	NarrowPeaks	MACS2	Adjusted	macs2_broad_f_4	0.506754	0.998187	0	0.990684	1	0.440452	1.89445
Sharp mark 100:0	NarrowPeaks	MACS2	Adjusted	macs2_broad_f_5	0.506768	0.998211	0	0.990683	1	0.440491	1.89449
Sharp mark 100:0	NarrowPeaks	MACS2	Adjusted	macs2_broad_f_6	0.349176	0.999369	0	0.990822	0.5	0.096603	1.47408
Sharp mark 100:0	NarrowPeaks	MACS2	Adjusted	macs2_broad_m_1	0.362115	0.999334	0	0.990835	0.5	0.0639109	1.48823
Sharp mark 100:0	NarrowPeaks	MACS2	Adjusted	macs2_broad_m_2	0.51634	0.998369	0	0.990786	1	0.396134	1.90103
Sharp mark 100:0	NarrowPeaks	MACS2	Adjusted	macs2_broad_m_3	0.51634	0.998358	0	0.990785	1	0.396134	1.90103
Sharp mark 100:0	NarrowPeaks	MACS2	Adjusted	macs2_broad_m_4	0.51634	0.998365	0	0.990801	1	0.396134	1.90104
Sharp mark 100:0	NarrowPeaks	MACS2	Adjusted	macs2_broad_m_5	0.51634	0.99836	0	0.990785	1	0.396134	1.90103
Sharp mark 100:0	NarrowPeaks	MACS2	Adjusted	macs2_broad_m_6	0.362155	0.999319	0	0.990835	0.5	0.0637975	1.48827
Sharp mark 100:0	NarrowPeaks	MACS2	Adjusted	macs2_sharp_f_1	0.3446	0.999374	0	0.99095	0.5	0.108045	1.4691
Sharp mark 100:0	NarrowPeaks	MACS2	Adjusted	macs2_sharp_f_2	0.506127	0.998121	0	0.990688	1	0.465364	1.8984
Sharp mark 100:0	NarrowPeaks	MACS2	Adjusted	macs2_sharp_f_3	0.506127	0.99812	0	0.990689	1	0.465364	1.8984
Sharp mark 100:0	NarrowPeaks	MACS2	Adjusted	macs2_sharp_f_4	0.506127	0.998132	0	0.990688	1	0.465364	1.8984
Sharp mark 100:0	NarrowPeaks	MACS2	Adjusted	macs2_sharp_f_5	0.506127	0.998125	0	0.990688	1	0.465363	1.8984
Sharp mark 100:0	NarrowPeaks	MACS2	Adjusted	macs2_sharp_f_6	0.344501	0.999354	0	0.99095	0.5	0.10826	1.46898
Sharp mark 100:0	NarrowPeaks	MACS2	Adjusted	macs2_sharp_m_1	0.395196	0.999124	0	0.990811	0.6	0.125763	1.57344
Sharp mark 100:0	NarrowPeaks	MACS2	Adjusted	macs2_sharp_m_2	0.52184	0.998325	0	0.990696	1	0.426079	1.91577
Sharp mark 100:0	NarrowPeaks	MACS2	Adjusted	macs2_sharp_m_3	0.52184	0.998319	0	0.990696	1	0.426079	1.91577
Sharp mark 100:0	NarrowPeaks	MACS2	Adjusted	macs2_sharp_m_4	0.52184	0.998314	0	0.990697	1	0.426079	1.91576
Sharp mark 100:0	NarrowPeaks	MACS2	Adjusted	macs2_sharp_m_5	0.521841	0.998307	0	0.990696	1	0.426079	1.91576
Sharp mark 100:0	NarrowPeaks	MACS2	Adjusted	macs2_sharp_m_6	0.358309	0.999346	0	0.990813	0.5	0.073453	1.48405
Sharp mark 100:0	NarrowPeaks	SICER2	Adjusted	sicer_broad_1	0.106878	0.999403	0	0.989978	0.5	0.716444	1.21005
Sharp mark 100:0	NarrowPeaks	SICER2	Adjusted	sicer_broad_2	0.157814	0.999015	0	0.989936	1	0.829853	1.41405
Sharp mark 100:0	NarrowPeaks	SICER2	Adjusted	sicer_broad_3	0.157829	0.999029	0	0.989945	1	0.829818	1.41408
Sharp mark 100:0	NarrowPeaks	SICER2	Adjusted	sicer_broad_4	0.157814	0.999034	0	0.989939	1	0.82985	1.41406
Sharp mark 100:0	NarrowPeaks	SICER2	Adjusted	sicer_broad_5	0.157814	0.999033	0	0.989943	1	0.829851	1.41406
Sharp mark 100:0	NarrowPeaks	SICER2	Adjusted	sicer_broad_6	0.10705	0.999394	0	0.990004	0.5	0.715965	1.21023
Sharp mark 100:0	NarrowPeaks	SICER2	Adjusted	sicer_sharp_1	0	0.999286	0	0.990039	0	1	0.99573
Sharp mark 100:0	NarrowPeaks	SICER2	Adjusted	sicer_sharp_2	0.249503	0.995824	0	0.989863	1	0.663314	1.52614
Sharp mark 100:0	NarrowPeaks	SICER2	Adjusted	sicer_sharp_3	0.249505	0.995917	0	0.989856	1	0.663302	1.52618
Sharp mark 100:0	NarrowPeaks	SICER2	Adjusted	sicer_sharp_4	0.249507	0.995921	0	0.989863	1	0.663307	1.52619
Sharp mark 100:0	NarrowPeaks	SICER2	Adjusted	sicer_sharp_5	0.249504	0.995933	0	0.989862	1	0.663291	1.52618
Sharp mark 100:0	NarrowPeaks	SICER2	Adjusted	sicer_sharp_6	0.186279	0.99847	0	0.989937	0.5	0.515052	1.29642
Sharp mark 100:0	normR	Independent	Default, custom window	1	0.259987	0.999426	0.871711	0.993288	1	0.83727	1.75486
Sharp mark 100:0	normR	Independent	Default, custom window	2	0.306446	0.999531	0.871711	0.993611	1	0.829198	1.82775
Sharp mark 100:0	ODIN	Independent	Adjusted	1	0.419491	0.951357	0.868939	0.986377	1	0.660943	1.95226
Sharp mark 100:0	ODIN	Independent	Adjusted	2	0.641819	0.869897	0.868939	0.985949	1	0.781065	2.29925
Sharp mark 100:0	ODIN	Independent	Adjusted	3	0.612296	0.866332	0.868939	0.986051	1	0.717751	2.23797
Sharp mark 100:0	ODIN	Independent	Adjusted	4	0.351415	0.952194	0.868939	0.986447	1	0.716486	1.8548
Sharp mark 100:0	ODIN	Independent	Adjusted	5	0.400896	0.879904	0.868939	0.985788	1	0.47836	1.85717
Sharp mark 100:0	ODIN	Independent	Adjusted	6	0.414257	0.870899	0.868939	0.985676	1	0.580168	1.89526
Sharp mark 100:0	PePr	Independent	Default	1	0.620347	0.995789	1	0.997568	1	0.946107	2.37912
Sharp mark 100:0	PePr	Independent	Adjusted	2	0.625858	0.994617	1	0.997575	1	0.939728	2.3862
Sharp mark 100:0	PePr	Independent	Adjusted	3	0.638481	0.994785	1	0.997546	1	0.9593	2.41036
Sharp mark 100:0	PePr	Independent	Adjusted	4	0.61049	0.994893	1	0.997542	1	0.933087	2.36038
Sharp mark 100:0	PePr	Independent	Adjusted	5	0.643501	0.994468	1	0.997569	1	0.938601	2.41414
Sharp mark 100:0	QChIPat	Independent	Adjusted	1	0.770172	0.961909	0.93956	0.984781	1	0.931938	2.58525
Sharp mark 100:0	QChIPat	Independent	Adjusted	2	0.619398	0.995424	0.93956	0.992903	1	0.795626	2.3334
Sharp mark 100:0	QChIPat	Independent	Adjusted	3	0.628987	0.989098	0.93956	0.984091	1	0.755063	2.33458
Sharp mark 100:0	QChIPat	Independent	Adjusted	4	0.769526	0.996827	0.93956	0.993679	1	0.931981	2.60175
Sharp mark 100:0	QChIPat	Independent	Adjusted	5	0.573578	0.963606	0.93956	0.984898	1	0.893288	2.2637
Sharp mark 100:0	QChIPat	Independent	Adjusted	6	0.422783	0.995753	0.93956	0.992904	1	0.837413	2.02731
Sharp mark 100:0	QChIPat	Independent	Adjusted	7	0.259374	0.989554	0.93956	0.98409	1	0.468886	1.68614
Sharp mark 100:0	QChIPat	Independent	Adjusted	8	0.577245	0.997107	0.93956	0.993678	1	0.893821	2.28658
Sharp mark 100:0	RSEG	Independent	Default	1	0.0114196	0.970306	0.926054	0.998311	1	0.998766	1.39068
Sharp mark 100:0	SICER2	Independent	Default, custom window	1	0.317055	0.992293	0.944654	0.983846	1	0.905419	1.86776
Sharp mark 100:0	SICER2	Independent	Default, custom window	2	0.20725	0.992713	0.944654	0.98385	1	0.851738	1.6815
Sharp mark 100:0	SICER2	Independent	Default, custom window	3	0.129547	0.993038	0.944654	0.983886	1	0.868325	1.56064
Sharp mark 100:0	slidingwindow	Independent	Adjusted	deseq2_hist	0.551732	0.998216	0.999952	0.978657	1	0.499132	2.17334
Sharp mark 100:0	slidingwindow	Independent	Adjusted	deseq2_tf	0.562919	0.998355	0.999952	0.978432	1	0.768383	2.24505
Sharp mark 100:0	slidingwindow	Independent	Adjusted	edger_hist	0.558458	0.998228	0.999952	0.980084	1	0.654329	2.21571
Sharp mark 100:0	slidingwindow	Independent	Adjusted	edger_tf	0.621707	0.998407	0.999952	0.980153	1	0.919355	2.37002
Sharp mark 100:0	THOR	Independent	Default	1	0.498821	0.961868	0.999967	0.979076	1	0.36214	2.04691
Sharp mark 100:0	THOR	Independent	Adjusted	si	0.315542	0.968602	0.999967	0.983061	0.5	0.167191	1.61896
Sharp mark 100:0	uniquepeaks	JAMM	Adjusted	jamm_broad	0.0588399	0.999999	1	0.999994	1	0.976105	1.48936
Sharp mark 100:0	uniquepeaks	JAMM	Adjusted	jamm_broad_s	0.0334178	1	1	0.999994	1	0.977437	1.44895
Sharp mark 100:0	uniquepeaks	JAMM	Adjusted	jamm_sharp	0.0635442	0.999998	1	0.999949	1	0.992285	1.50011
Sharp mark 100:0	uniquepeaks	JAMM	Adjusted	jamm_sharp_s	0.0426197	0.999999	1	0.999949	1	0.983979	1.46497
Sharp mark 100:0	uniquepeaks	MACS2	Adjusted	macs2_broad_f	0.356633	1	1	0.999995	1	0.689538	1.90852
Sharp mark 100:0	uniquepeaks	MACS2	Adjusted	macs2_broad_f_s	0.353331	1	1	0.999995	1	0.667885	1.8989
Sharp mark 100:0	uniquepeaks	MACS2	Adjusted	macs2_broad_m	0.346901	0.999999	1	0.999995	1	0.662071	1.88745
Sharp mark 100:0	uniquepeaks	MACS2	Adjusted	macs2_broad_m_s	0.33198	1	1	0.999995	1	0.614348	1.85404
Sharp mark 100:0	uniquepeaks	MACS2	Adjusted	macs2_sharp_f	0.371957	1	1	0.999995	1	0.719487	1.93903
Sharp mark 100:0	uniquepeaks	MACS2	Adjusted	macs2_sharp_f_s	0.384211	1	1	0.999995	1	0.7381	1.96236
Sharp mark 100:0	uniquepeaks	MACS2	Adjusted	macs2_sharp_m	0.365636	1	1	0.999996	1	0.701709	1.92536
Sharp mark 100:0	uniquepeaks	MACS2	Adjusted	macs2_sharp_m_s	0.369103	1	1	0.999996	1	0.698117	1.93019
Sharp mark 100:0	uniquepeaks	SICER2	Adjusted	sicer_broad	0.0557121	0.999999	1	1	1	0.920798	1.4733
Sharp mark 100:0	uniquepeaks	SICER2	Adjusted	sicer_broad_s	0.0808528	1	1	1	1	0.865355	1.50244
Sharp mark 100:0	uniquepeaks	SICER2	Adjusted	sicer_sharp	0.0707188	0.999999	1	0.999987	1	0.924393	1.49802
Sharp mark 100:0	uniquepeaks	SICER2	Adjusted	sicer_sharp_s	0.0592885	1	1	0.999987	1	0.887745	1.47241
Broad mark 50:50	bdgdiff/MACS2	MACS2	Default, custom window	1	0.707478	0.998926	0.88173	0.995058	1	0.886487	2.4832
Broad mark 50:50	bdgdiff/MACS2	MACS2	Adjusted	1si	0.70744	0.998932	0.88173	0.995058	1	0.88674	2.48319
Broad mark 50:50	bdgdiff/MACS2	MACS2	Adjusted	2	0.76628	0.99891	0.88173	0.994932	1	0.799184	2.55977
Broad mark 50:50	bdgdiff/MACS2	MACS2	Adjusted	2si	0.766138	0.998913	0.88173	0.994934	1	0.799648	2.55964
Broad mark 50:50	bdgdiff/MACS2	MACS2	Adjusted	3	0.707478	0.998922	0.88173	0.995058	1	0.886487	2.4832
Broad mark 50:50	bdgdiff/MACS2	MACS2	Adjusted	3si	0.70744	0.998938	0.88173	0.995058	1	0.88674	2.4832
Broad mark 50:50	bdgdiff/MACS2	MACS2	Adjusted	4	0.76628	0.998886	0.88173	0.994933	1	0.799184	2.55976
Broad mark 50:50	bdgdiff/MACS2	MACS2	Adjusted	4si	0.766138	0.998901	0.88173	0.994934	1	0.799648	2.55963
Broad mark 50:50	ChIPComp	JAMM	Default	jamm_broad	0.695324	0.999397	0.940301	0.990223	1	0.690281	2.43448
Broad mark 50:50	ChIPComp	JAMM	Default	jamm_sharp	0.485069	0.999417	0.940301	0.990245	1	0.750462	2.11013
Broad mark 50:50	ChIPComp	MACS2	Default	macs2_broad_f	0.757607	0.999409	0.940301	0.990348	1	0.793924	2.55492
Broad mark 50:50	ChIPComp	MACS2	Default	macs2_broad_m	0.793029	0.999418	0.940301	0.990387	1	0.758908	2.60461
Broad mark 50:50	ChIPComp	MACS2	Default	macs2_sharp_f	0.655694	0.999405	0.940301	0.990245	1	0.935902	2.42021
Broad mark 50:50	ChIPComp	MACS2	Default	macs2_sharp_m	0.734143	0.99941	0.940301	0.990297	1	0.845018	2.52758
Broad mark 50:50	ChIPComp	SICER2	Default	sicer_broad	0.457195	0.999417	0.940301	0.990396	1	0.885327	2.09256
Broad mark 50:50	ChIPComp	SICER2	Default	sicer_sharp	0.713717	0.999393	0.940301	0.990392	1	0.896846	2.50529
Broad mark 50:50	ChIPDiff	Independent	Default	1	0.55501	0.999894	0.966989	0.999768	1	0.982709	2.27782
Broad mark 50:50	ChIPDiff	Independent	Adjusted	2	0.464894	0.999894	0.966989	0.999768	1	0.808908	2.09887
Broad mark 50:50	ChIPnorm	Independent	Default, custom window	1	0.245428	0.99974	0.93857	0.994456	1	0.784702	1.73502
Broad mark 50:50	ChIPnorm	Independent	Default, custom window	2	0.251713	0.999811	0.93857	0.996065	1	0.761688	1.74114
Broad mark 50:50	chromstaR	Independent	Default, custom window	1	0.478485	0.994162	0.999965	0.979969	1	0.87348	2.12992
Broad mark 50:50	chromstaR	Independent	Default, custom window	2	0.472142	0.998402	0.999965	0.991416	1	0.855923	2.12253
Broad mark 50:50	csaw	Independent	Adjusted	1_si	0.517776	0.996423	0.999957	0.980597	1	0.207407	2.06072
Broad mark 50:50	csaw	Independent	Adjusted	1_tmm	0.524637	0.99621	0.999957	0.980022	1	0.207755	2.07145
Broad mark 50:50	csaw	Independent	Adjusted	2_si	0.49605	0.995344	0.999957	0.975385	1	0.105111	2.00298
Broad mark 50:50	csaw	Independent	Adjusted	2_tmm	0.49376	0.995099	0.999957	0.97494	1	0.0854924	1.99512
Broad mark 50:50	DBChIP	JAMM	Adjusted	jamm_broad	0.20237	0.993714	0.921385	0.98301	1	0.799218	1.6586
Broad mark 50:50	DBChIP	JAMM	Adjusted	jamm_broad_sf	0.20237	0.993783	0.921385	0.983018	1	0.799218	1.65863
Broad mark 50:50	DBChIP	JAMM	Adjusted	jamm_sharp	0.295703	0.993596	0.921385	0.983128	1	0.775521	1.8032
Broad mark 50:50	DBChIP	JAMM	Adjusted	jamm_sharp_sf	0.295703	0.993587	0.921385	0.983269	1	0.775521	1.80325
Broad mark 50:50	DBChIP	MACS2	Adjusted	macs2_broad_f	0.35161	0.993596	0.921385	0.983673	1	0.859653	1.90969
Broad mark 50:50	DBChIP	MACS2	Adjusted	macs2_broad_f_sf	0.35161	0.993479	0.921385	0.983705	1	0.859653	1.90966
Broad mark 50:50	DBChIP	MACS2	Adjusted	macs2_broad_m	0.334907	0.993655	0.921385	0.984486	1	0.826851	1.87675
Broad mark 50:50	DBChIP	MACS2	Adjusted	macs2_broad_m_sf	0.334907	0.993805	0.921385	0.984495	1	0.826851	1.87682
Broad mark 50:50	DBChIP	MACS2	Adjusted	macs2_sharp_f	0.382125	0.99374	0.921385	0.983404	1	0.908494	1.96823
Broad mark 50:50	DBChIP	MACS2	Adjusted	macs2_sharp_f_sf	0.382125	0.993748	0.921385	0.983414	1	0.908494	1.96824
Broad mark 50:50	DBChIP	MACS2	Adjusted	macs2_sharp_m	0.353744	0.993787	0.921385	0.983952	1	0.868308	1.91502
Broad mark 50:50	DBChIP	MACS2	Adjusted	macs2_sharp_m_sf	0.353744	0.993809	0.921385	0.983985	1	0.868308	1.91505
Broad mark 50:50	DBChIP	SICER2	Adjusted	sicer_broad	0.246142	0.99393	0.921385	0.98422	1	0.839014	1.73717
Broad mark 50:50	DBChIP	SICER2	Adjusted	sicer_broad_sf	0.246142	0.993869	0.921385	0.984346	1	0.839014	1.73719
Broad mark 50:50	DBChIP	SICER2	Adjusted	sicer_sharp	0.19639	0.993799	0.921385	0.983453	1	0.870879	1.66358
Broad mark 50:50	DBChIP	SICER2	Adjusted	sicer_sharp_sf	0.19639	0.993993	0.921385	0.983458	1	0.870879	1.66366
Broad mark 50:50	DESeq2	JAMM	Default	jamm_broad	0.738504	0.999743	0.999999	0.992566	1	0.771573	2.53284
Broad mark 50:50	DESeq2	JAMM	Default	jamm_sharp	0.48792	0.99974	0.999999	0.992583	1	0.759392	2.12948
Broad mark 50:50	DESeq2	MACS2	Default	macs2_broad_f	0.756747	0.999751	0.999999	0.992635	1	0.795953	2.56694
Broad mark 50:50	DESeq2	MACS2	Default	macs2_broad_m	0.79221	0.999749	0.999999	0.992652	1	0.760675	2.61663
Broad mark 50:50	DESeq2	MACS2	Default	macs2_sharp_f	0.652916	0.99974	0.999999	0.992609	1	0.937507	2.42911
Broad mark 50:50	DESeq2	MACS2	Default	macs2_sharp_m	0.732332	0.999747	0.999999	0.99265	1	0.849156	2.53852
Broad mark 50:50	DESeq2	SICER2	Default	sicer_broad	0.486536	0.999749	0.999999	0.992765	1	0.931514	2.16177
Broad mark 50:50	DESeq2	SICER2	Default	sicer_sharp	0.773778	0.999695	0.999999	0.992372	1	0.908136	2.6165
Broad mark 50:50	DiffBind	JAMM	Adjusted	jamm_broad deseq2_1	0.757472	0.998764	1	0.988245	1	0.817195	2.5702
Broad mark 50:50	DiffBind	JAMM	Adjusted	jamm_broad deseq2_2	0.759541	0.99877	1	0.98824	1	0.823019	2.57467
Broad mark 50:50	DiffBind	JAMM	Adjusted	jamm_broad deseq2_3	0.355703	0.998769	1	0.988243	1	0.537315	1.87139
Broad mark 50:50	DiffBind	JAMM	Adjusted	jamm_broad deseq2_4	0.349575	0.998731	1	0.988239	1	0.553986	1.86491
Broad mark 50:50	DiffBind	JAMM	Adjusted	jamm_broad edger_1	0.735735	0.998729	1	0.990484	1	0.788775	2.53062
Broad mark 50:50	DiffBind	JAMM	Adjusted	jamm_broad edger_2	0.735951	0.998824	1	0.99049	1	0.788947	2.53104
Broad mark 50:50	DiffBind	JAMM	Adjusted	jamm_broad edger_3	0.353546	0.998876	1	0.99059	1	0.545915	1.87064
Broad mark 50:50	DiffBind	JAMM	Adjusted	jamm_broad edger_4	0.353114	0.998877	1	0.990583	1	0.54478	1.86972
Broad mark 50:50	DiffBind	JAMM	Adjusted	jamm_sharp deseq2_1	0.48816	0.998788	1	0.988282	1	0.756546	2.12719
Broad mark 50:50	DiffBind	JAMM	Adjusted	jamm_sharp deseq2_2	0.490695	0.998775	1	0.988285	1	0.761263	2.13219
Broad mark 50:50	DiffBind	JAMM	Adjusted	jamm_sharp deseq2_3	0.319771	0.998789	1	0.988291	1	0.697791	1.84602
Broad mark 50:50	DiffBind	JAMM	Adjusted	jamm_sharp deseq2_4	0.303163	0.998782	1	0.988285	1	0.671255	1.81414
Broad mark 50:50	DiffBind	JAMM	Adjusted	jamm_sharp edger_1	0.489839	0.998847	1	0.990525	1	0.754205	2.13033
Broad mark 50:50	DiffBind	JAMM	Adjusted	jamm_sharp edger_2	0.489692	0.998905	1	0.990525	1	0.754078	2.1301
Broad mark 50:50	DiffBind	JAMM	Adjusted	jamm_sharp edger_3	0.321176	0.998914	1	0.990534	1	0.709381	1.85154
Broad mark 50:50	DiffBind	JAMM	Adjusted	jamm_sharp edger_4	0.322057	0.998871	1	0.990536	1	0.712786	1.85361
Broad mark 50:50	DiffBind	MACS2	Adjusted	macs2_broad_f deseq2_1	0.75252	0.998725	1	0.988486	1	0.803675	2.55965
Broad mark 50:50	DiffBind	MACS2	Adjusted	macs2_broad_f deseq2_2	0.752378	0.998747	1	0.988487	1	0.807972	2.56029
Broad mark 50:50	DiffBind	MACS2	Adjusted	macs2_broad_f deseq2_3	0.40877	0.998718	1	0.988488	1	0.702724	1.98946
Broad mark 50:50	DiffBind	MACS2	Adjusted	macs2_broad_f deseq2_4	0.347416	0.998708	1	0.988489	1	0.600824	1.87091
Broad mark 50:50	DiffBind	MACS2	Adjusted	macs2_broad_f edger_1	0.758977	0.998861	1	0.990868	1	0.795248	2.5693
Broad mark 50:50	DiffBind	MACS2	Adjusted	macs2_broad_f edger_2	0.759044	0.998894	1	0.99087	1	0.795135	2.5694
Broad mark 50:50	DiffBind	MACS2	Adjusted	macs2_broad_f edger_3	0.386534	0.998896	1	0.990878	1	0.674935	1.94935
Broad mark 50:50	DiffBind	MACS2	Adjusted	macs2_broad_f edger_4	0.387042	0.998856	1	0.990878	1	0.678582	1.95088
Broad mark 50:50	DiffBind	MACS2	Adjusted	macs2_broad_m deseq2_1	0.788407	0.998589	1	0.988519	1	0.767773	2.60985
Broad mark 50:50	DiffBind	MACS2	Adjusted	macs2_broad_m deseq2_2	0.787854	0.998576	1	0.988519	1	0.770949	2.6096
Broad mark 50:50	DiffBind	MACS2	Adjusted	macs2_broad_m deseq2_3	0.419541	0.998546	1	0.988521	1	0.689506	2.00399
Broad mark 50:50	DiffBind	MACS2	Adjusted	macs2_broad_m deseq2_4	0.356894	0.998615	1	0.988524	1	0.594047	1.88469
Broad mark 50:50	DiffBind	MACS2	Adjusted	macs2_broad_m edger_1	0.793505	0.998802	1	0.991041	1	0.761228	2.61779
Broad mark 50:50	DiffBind	MACS2	Adjusted	macs2_broad_m edger_2	0.793622	0.998752	1	0.99104	1	0.761381	2.61799
Broad mark 50:50	DiffBind	MACS2	Adjusted	macs2_broad_m edger_3	0.400023	0.998735	1	0.991057	1	0.665555	1.96906
Broad mark 50:50	DiffBind	MACS2	Adjusted	macs2_broad_m edger_4	0.402778	0.998704	1	0.991059	1	0.668822	1.97411
Broad mark 50:50	DiffBind	MACS2	Adjusted	macs2_sharp_f deseq2_1	0.651135	0.998489	1	0.988272	1	0.938535	2.42423
Broad mark 50:50	DiffBind	MACS2	Adjusted	macs2_sharp_f deseq2_2	0.650764	0.998555	1	0.988266	1	0.937298	2.42341
Broad mark 50:50	DiffBind	MACS2	Adjusted	macs2_sharp_f deseq2_3	0.3716	0.998516	1	0.988265	1	0.670756	1.92342
Broad mark 50:50	DiffBind	MACS2	Adjusted	macs2_sharp_f deseq2_4	0.328646	0.998534	1	0.988272	1	0.592025	1.83896
Broad mark 50:50	DiffBind	MACS2	Adjusted	macs2_sharp_f edger_1	0.658134	0.998677	1	0.990599	1	0.93711	2.43615
Broad mark 50:50	DiffBind	MACS2	Adjusted	macs2_sharp_f edger_2	0.658132	0.99868	1	0.990599	1	0.937225	2.43617
Broad mark 50:50	DiffBind	MACS2	Adjusted	macs2_sharp_f edger_3	0.372637	0.998683	1	0.990598	1	0.689851	1.9299
Broad mark 50:50	DiffBind	MACS2	Adjusted	macs2_sharp_f edger_4	0.37551	0.998644	1	0.990598	1	0.697498	1.93601
Broad mark 50:50	DiffBind	MACS2	Adjusted	macs2_sharp_m deseq2_1	0.728503	0.998544	1	0.988486	1	0.856052	2.53163
Broad mark 50:50	DiffBind	MACS2	Adjusted	macs2_sharp_m deseq2_2	0.728238	0.998432	1	0.988487	1	0.858227	2.53159
Broad mark 50:50	DiffBind	MACS2	Adjusted	macs2_sharp_m deseq2_3	0.401611	0.998525	1	0.988484	1	0.693403	1.97606
Broad mark 50:50	DiffBind	MACS2	Adjusted	macs2_sharp_m deseq2_4	0.344942	0.998522	1	0.988486	1	0.594014	1.86551
Broad mark 50:50	DiffBind	MACS2	Adjusted	macs2_sharp_m edger_1	0.735071	0.998651	1	0.990858	1	0.846695	2.54126
Broad mark 50:50	DiffBind	MACS2	Adjusted	macs2_sharp_m edger_2	0.735101	0.998639	1	0.990857	1	0.846306	2.54122
Broad mark 50:50	DiffBind	MACS2	Adjusted	macs2_sharp_m edger_3	0.385071	0.998654	1	0.990866	1	0.675205	1.94696
Broad mark 50:50	DiffBind	MACS2	Adjusted	macs2_sharp_m edger_4	0.393175	0.998658	1	0.990864	1	0.694643	1.96382
Broad mark 50:50	DiffBind	SICER2	Adjusted	sicer_broad deseq2_1	0.479083	0.99846	1	0.988532	1	0.933855	2.1481
Broad mark 50:50	DiffBind	SICER2	Adjusted	sicer_broad deseq2_2	0.479368	0.998524	1	0.988529	1	0.934278	2.14867
Broad mark 50:50	DiffBind	SICER2	Adjusted	sicer_broad deseq2_3	0.247624	0.998474	1	0.988535	1	0.79247	1.7495
Broad mark 50:50	DiffBind	SICER2	Adjusted	sicer_broad deseq2_4	0.239635	0.99856	1	0.98853	1	0.807442	1.73974
Broad mark 50:50	DiffBind	SICER2	Adjusted	sicer_broad edger_1	0.480781	0.998661	1	0.990872	1	0.921222	2.14931
Broad mark 50:50	DiffBind	SICER2	Adjusted	sicer_broad edger_2	0.480767	0.998607	1	0.990871	1	0.9204	2.1491
Broad mark 50:50	DiffBind	SICER2	Adjusted	sicer_broad edger_3	0.247132	0.998616	1	0.990872	1	0.803904	1.75199
Broad mark 50:50	DiffBind	SICER2	Adjusted	sicer_broad edger_4	0.24355	0.998652	1	0.990871	1	0.81222	1.74793
Broad mark 50:50	DiffBind	SICER2	Adjusted	sicer_sharp deseq2_1	0.770018	0.998453	1	0.988085	1	0.915909	2.60983
Broad mark 50:50	DiffBind	SICER2	Adjusted	sicer_sharp deseq2_2	0.770265	0.99849	1	0.988091	1	0.917977	2.61065
Broad mark 50:50	DiffBind	SICER2	Adjusted	sicer_sharp deseq2_3	0.329185	0.998542	1	0.988079	1	0.620754	1.8455
Broad mark 50:50	DiffBind	SICER2	Adjusted	sicer_sharp deseq2_4	0.327428	0.998658	1	0.988084	1	0.631119	1.84481
Broad mark 50:50	DiffBind	SICER2	Adjusted	sicer_sharp edger_1	0.740173	0.998629	1	0.990154	1	0.961083	2.57201
Broad mark 50:50	DiffBind	SICER2	Adjusted	sicer_sharp edger_2	0.74054	0.998562	1	0.990156	1	0.962642	2.57288
Broad mark 50:50	DiffBind	SICER2	Adjusted	sicer_sharp edger_3	0.324728	0.998586	1	0.990181	1	0.632767	1.84162
Broad mark 50:50	DiffBind	SICER2	Adjusted	sicer_sharp edger_4	0.321604	0.998609	1	0.990179	1	0.62511	1.8351
Broad mark 50:50	diffReps	Independent	Default	1	0.698456	0.996627	0.952062	0.997248	1	0.952704	2.49603
Broad mark 50:50	diffReps	Independent	Adjusted	2	0.69749	0.996646	0.952062	0.997249	1	0.952235	2.4944
Broad mark 50:50	DIME	JAMM	Default	jamm_broad	0.671974	0.999772	0.999993	0.999018	1	0.669894	2.40865
Broad mark 50:50	DIME	JAMM	Default	jamm_sharp	0.458156	0.999755	0.999993	0.998965	1	0.759114	2.08436
Broad mark 50:50	DIME	MACS2	Default	macs2_broad_f	0.711134	0.999827	0.999993	0.999128	1	0.673422	2.47208
Broad mark 50:50	DIME	MACS2	Default	macs2_broad_m	0.740677	0.999873	0.999993	0.999156	1	0.626237	2.50994
Broad mark 50:50	DIME	MACS2	Default	macs2_sharp_f	0.6108	0.999709	0.999993	0.998986	1	0.845453	2.34585
Broad mark 50:50	DIME	MACS2	Default	macs2_sharp_m	0.683748	0.999805	0.999993	0.999121	1	0.708558	2.43528
Broad mark 50:50	DIME	SICER2	Default	sicer_broad	0.322742	0.999962	0.999993	0.999267	1	0.582705	1.83262
Broad mark 50:50	DIME	SICER2	Default	sicer_sharp	0.485084	0.999774	0.999993	0.998695	1	0.591522	2.09382
Broad mark 50:50	edgeR	JAMM	Default	jamm_broad	0.693334	0.999959	0.999996	0.998915	1	0.690975	2.44708
Broad mark 50:50	edgeR	JAMM	Default	jamm_sharp	0.486976	0.999962	0.999996	0.99889	1	0.74942	2.12859
Broad mark 50:50	edgeR	MACS2	Default	macs2_broad_f	0.762198	0.999972	0.999996	0.999088	1	0.786871	2.57651
Broad mark 50:50	edgeR	MACS2	Default	macs2_broad_m	0.796459	0.999971	0.999996	0.999167	1	0.754783	2.62494
Broad mark 50:50	edgeR	MACS2	Default	macs2_sharp_f	0.66011	0.999963	0.999996	0.998905	1	0.933956	2.44251
Broad mark 50:50	edgeR	MACS2	Default	macs2_sharp_m	0.738118	0.999975	0.999996	0.999056	1	0.838471	2.5483
Broad mark 50:50	edgeR	SICER2	Default	sicer_broad	0.488456	0.999977	0.999996	0.999208	1	0.908769	2.16296
Broad mark 50:50	edgeR	SICER2	Default	sicer_sharp	0.747289	0.999939	0.999996	0.998786	1	0.970476	2.58925
Broad mark 50:50	EpiCenter	Independent	Adjusted	1	0.487443	0.999372	0.902874	0.997305	1	0.788507	2.11686
Broad mark 50:50	EpiCenter	Independent	Adjusted	2	0.522453	0.99939	0.902874	0.997377	1	0.592683	2.13374
Broad mark 50:50	EpiCenter	Independent	Adjusted	3	0.47893	0.999403	0.902874	0.997304	1	0.809017	2.10735
Broad mark 50:50	EpiCenter	Independent	Adjusted	4	0.805513	0.999317	0.902874	0.997408	1	0.804047	2.6289
Broad mark 50:50	EpiCenter	Independent	Adjusted	5	0.209942	0.998194	0.902874	0.997029	1	0.827643	1.6801
Broad mark 50:50	EpiCenter	Independent	Adjusted	6	0.802033	0.99933	0.902874	0.997408	1	0.794696	2.62146
Broad mark 50:50	GenoGAM	Independent	Adjusted	s1	0.0962907	0.93512	0.999915	0.819157	0.3	0.62106	1.23997
Broad mark 50:50	GenoGAM	Independent	Adjusted	s2	0.102952	0.934855	0.999915	0.819157	0.3	0.572623	1.24084
Broad mark 50:50	GenoGAM	Independent	Adjusted	s3	0.0575528	0.934889	0.999915	0.819157	0.3	0.762905	1.20627
Broad mark 50:50	histoneHMM	Independent	Default, custom window	1	0.520885	0.998645	0.891497	0.994533	1	0.750121	2.15901
Broad mark 50:50	histoneHMM	Independent	Default, custom window	2	0.476287	0.986111	0.891497	0.987866	1	0.58081	2.04611
Broad mark 50:50	HMCan	Independent	Default	1	0.732274	0.999289	0.999988	0.996326	1	0.9127	2.55242
Broad mark 50:50	HMCan	Independent	Adjusted	2	0.49715	0.999163	0.999988	0.996326	1	0.816275	2.15689
Broad mark 50:50	HMCan	Independent	Adjusted	3	0.421321	0.999292	0.999988	0.996326	1	0.537593	1.97988
Broad mark 50:50	HMCan	Independent	Adjusted	4	0.314988	0.999169	0.999988	0.996325	1	0.715582	1.84529
Broad mark 50:50	HOMER	Independent	Adjusted	fa	0.215485	0.997914	0.710223	0.992783	0.8	0.683712	1.57984
Broad mark 50:50	HOMER	Independent	Adjusted	hi	0.448299	0.998137	0.710223	0.992837	1	0.90579	2.03687
Broad mark 50:50	HOMER	Independent	Adjusted	ts	0.290546	0.99816	0.710223	0.992742	1	0.864429	1.77616
Broad mark 50:50	HOMERpd	JAMM	Default	jamm_broad	0.453676	0.999268	0.679108	0.992676	1	0.746821	2.00785
Broad mark 50:50	HOMERpd	JAMM	Default	jamm_sharp	0.34696	0.999325	0.679108	0.992646	1	0.739649	1.83568
Broad mark 50:50	HOMERpd	MACS2	Default	macs2_broad_f	0.467276	0.999339	0.679108	0.992766	1	0.898977	2.0601
Broad mark 50:50	HOMERpd	MACS2	Default	macs2_broad_m	0.486296	0.999377	0.679108	0.992845	1	0.919953	2.09477
Broad mark 50:50	HOMERpd	MACS2	Default	macs2_sharp_f	0.416169	0.999334	0.679108	0.992617	1	0.821874	1.96285
Broad mark 50:50	HOMERpd	MACS2	Default	macs2_sharp_m	0.455537	0.999352	0.679108	0.992762	1	0.880786	2.03768
Broad mark 50:50	HOMERpd	SICER2	Default	sicer_broad	0.321661	0.999379	0.679108	0.992868	1	0.898916	1.82716
Broad mark 50:50	HOMERpd	SICER2	Default	sicer_sharp	0.469169	0.999271	0.679108	0.992517	1	0.898228	2.06285
Broad mark 50:50	Manorm	JAMM	Adjusted	jamm_broad_1	0.475079	0.998917	0.959954	0.99098	1	0.826049	2.11328
Broad mark 50:50	Manorm	JAMM	Adjusted	jamm_broad_2	0.471458	0.998962	0.959954	0.99098	1	0.823603	2.10702
Broad mark 50:50	Manorm	JAMM	Adjusted	jamm_broad_3	0.460332	0.998913	0.959954	0.990979	1	0.794121	2.0833
Broad mark 50:50	Manorm	JAMM	Adjusted	jamm_sharp_1	0.406102	0.998961	0.959954	0.990985	1	0.824264	2.00259
Broad mark 50:50	Manorm	JAMM	Adjusted	jamm_sharp_2	0.404477	0.998973	0.959954	0.990985	1	0.823176	1.99977
Broad mark 50:50	Manorm	JAMM	Adjusted	jamm_sharp_3	0.39977	0.998935	0.959954	0.990985	1	0.815997	1.99079
Broad mark 50:50	Manorm	MACS2	Adjusted	macs2_broad_f_1	0.622208	0.998953	0.959954	0.990982	1	0.928669	2.36923
Broad mark 50:50	Manorm	MACS2	Adjusted	macs2_broad_f_2	0.617698	0.998942	0.959954	0.990983	1	0.934101	2.3631
Broad mark 50:50	Manorm	MACS2	Adjusted	macs2_broad_f_3	0.603403	0.998969	0.959954	0.990982	1	0.943384	2.34209
Broad mark 50:50	Manorm	MACS2	Adjusted	macs2_broad_m_1	0.634341	0.998991	0.959954	0.990982	1	0.931547	2.38923
Broad mark 50:50	Manorm	MACS2	Adjusted	macs2_broad_m_2	0.629895	0.998998	0.959954	0.990981	1	0.939435	2.3837
Broad mark 50:50	Manorm	MACS2	Adjusted	macs2_broad_m_3	0.613908	0.999004	0.959954	0.990982	1	0.966113	2.36346
Broad mark 50:50	Manorm	MACS2	Adjusted	macs2_sharp_f_1	0.555933	0.998969	0.959954	0.990984	1	0.86798	2.25106
Broad mark 50:50	Manorm	MACS2	Adjusted	macs2_sharp_f_2	0.55197	0.998952	0.959954	0.990984	1	0.876891	2.24649
Broad mark 50:50	Manorm	MACS2	Adjusted	macs2_sharp_f_3	0.544752	0.998956	0.959954	0.990983	1	0.884895	2.23655
Broad mark 50:50	Manorm	MACS2	Adjusted	macs2_sharp_m_1	0.629543	0.998989	0.959954	0.990982	1	0.933821	2.38201
Broad mark 50:50	Manorm	MACS2	Adjusted	macs2_sharp_m_2	0.624877	0.999011	0.959954	0.990983	1	0.944314	2.37665
Broad mark 50:50	Manorm	MACS2	Adjusted	macs2_sharp_m_3	0.611833	0.998993	0.959954	0.990983	1	0.965361	2.35999
Broad mark 50:50	Manorm	SICER2	Adjusted	sicer_broad_1	0.33552	0.999019	0.959954	0.990975	1	0.959976	1.91682
Broad mark 50:50	Manorm	SICER2	Adjusted	sicer_broad_2	0.335411	0.999007	0.959954	0.990974	1	0.960397	1.91672
Broad mark 50:50	Manorm	SICER2	Adjusted	sicer_broad_3	0.3337	0.999019	0.959954	0.990974	1	0.957395	1.91339
Broad mark 50:50	Manorm	SICER2	Adjusted	sicer_sharp_1	0.463208	0.998947	0.959954	0.990979	1	0.837485	2.09659
Broad mark 50:50	Manorm	SICER2	Adjusted	sicer_sharp_2	0.458686	0.998936	0.959954	0.990978	1	0.834769	2.08881
Broad mark 50:50	Manorm	SICER2	Adjusted	sicer_sharp_3	0.444143	0.998967	0.959954	0.990978	1	0.826153	2.06383
Broad mark 50:50	MAnorm2	JAMM	Adjusted	jamm_broad_1	0.625598	0.999967	0.967395	0.998665	1	0.499339	2.29376
Broad mark 50:50	MAnorm2	JAMM	Adjusted	jamm_broad_2	0.575229	0.999973	0.967395	0.998911	1	0.353405	2.18408
Broad mark 50:50	MAnorm2	JAMM	Adjusted	jamm_broad_3	0.60927	0.999962	0.967395	0.998665	1	0.448484	2.25746
Broad mark 50:50	MAnorm2	JAMM	Adjusted	jamm_broad_4	0.560232	0.99997	0.967395	0.998898	1	0.314666	2.15233
Broad mark 50:50	MAnorm2	JAMM	Adjusted	jamm_sharp_1	0.476202	0.999988	0.967395	0.998946	1	0.703454	2.09567
Broad mark 50:50	MAnorm2	JAMM	Adjusted	jamm_sharp_2	0.486093	0.999985	0.967395	0.999177	1	0.734549	2.1178
Broad mark 50:50	MAnorm2	JAMM	Adjusted	jamm_sharp_3	0.473471	0.999986	0.967395	0.998925	1	0.697	2.09
Broad mark 50:50	MAnorm2	JAMM	Adjusted	jamm_sharp_4	0.482747	0.999984	0.967395	0.99917	1	0.721419	2.10982
Broad mark 50:50	MAnorm2	MACS2	Adjusted	macs2_broad_f_1	0.759278	0.999987	0.967395	0.999064	1	0.802095	2.56836
Broad mark 50:50	MAnorm2	MACS2	Adjusted	macs2_broad_f_2	0.759818	0.999986	0.967395	0.9992	1	0.803896	2.56964
Broad mark 50:50	MAnorm2	MACS2	Adjusted	macs2_broad_f_3	0.75955	0.999988	0.967395	0.999063	1	0.802018	2.56878
Broad mark 50:50	MAnorm2	MACS2	Adjusted	macs2_broad_f_4	0.760754	0.999985	0.967395	0.999191	1	0.802811	2.57092
Broad mark 50:50	MAnorm2	MACS2	Adjusted	macs2_broad_m_1	0.791972	0.999986	0.967395	0.999022	1	0.77062	2.61436
Broad mark 50:50	MAnorm2	MACS2	Adjusted	macs2_broad_m_2	0.792904	0.999985	0.967395	0.999193	1	0.772567	2.61631
Broad mark 50:50	MAnorm2	MACS2	Adjusted	macs2_broad_m_3	0.791795	0.999986	0.967395	0.999005	1	0.771271	2.6142
Broad mark 50:50	MAnorm2	MACS2	Adjusted	macs2_broad_m_4	0.793083	0.999986	0.967395	0.999201	1	0.772989	2.61668
Broad mark 50:50	MAnorm2	MACS2	Adjusted	macs2_sharp_f_1	0.671121	0.999988	0.967395	0.999048	1	0.928592	2.4526
Broad mark 50:50	MAnorm2	MACS2	Adjusted	macs2_sharp_f_2	0.672332	0.999985	0.967395	0.999171	1	0.928606	2.45459
Broad mark 50:50	MAnorm2	MACS2	Adjusted	macs2_sharp_f_3	0.670817	0.999988	0.967395	0.999053	1	0.928127	2.45203
Broad mark 50:50	MAnorm2	MACS2	Adjusted	macs2_sharp_f_4	0.672387	0.999985	0.967395	0.999176	1	0.928288	2.45462
Broad mark 50:50	MAnorm2	MACS2	Adjusted	macs2_sharp_m_1	0.741663	0.999988	0.967395	0.999095	1	0.837614	2.5473
Broad mark 50:50	MAnorm2	MACS2	Adjusted	macs2_sharp_m_2	0.742069	0.999984	0.967395	0.999206	1	0.83888	2.54824
Broad mark 50:50	MAnorm2	MACS2	Adjusted	macs2_sharp_m_3	0.741782	0.999988	0.967395	0.9991	1	0.837293	2.54742
Broad mark 50:50	MAnorm2	MACS2	Adjusted	macs2_sharp_m_4	0.742616	0.999985	0.967395	0.9992	1	0.839106	2.54916
Broad mark 50:50	MAnorm2	SICER2	Adjusted	sicer_broad_1	0.78775	0.999921	0.967395	0.998666	1	0.881657	2.62964
Broad mark 50:50	MAnorm2	SICER2	Adjusted	sicer_broad_2	0.757722	0.999976	0.967395	0.999016	1	0.780799	2.56159
Broad mark 50:50	MAnorm2	SICER2	Adjusted	sicer_broad_3	0.777965	0.999919	0.967395	0.998671	1	0.848883	2.60743
Broad mark 50:50	MAnorm2	SICER2	Adjusted	sicer_broad_4	0.748062	0.999975	0.967395	0.999012	1	0.744115	2.5388
Broad mark 50:50	MAnorm2	SICER2	Adjusted	sicer_sharp_1	0.680684	0.999969	0.967395	0.998649	1	0.430197	2.36806
Broad mark 50:50	MAnorm2	SICER2	Adjusted	sicer_sharp_2	0.63022	0.999951	0.967395	0.998815	1	0.355161	2.27237
Broad mark 50:50	MAnorm2	SICER2	Adjusted	sicer_sharp_3	0.667455	0.999957	0.967395	0.998671	1	0.418226	2.3445
Broad mark 50:50	MAnorm2	SICER2	Adjusted	sicer_sharp_4	0.62325	0.999951	0.967395	0.998831	1	0.342497	2.25869
Broad mark 50:50	MEDIPS	Independent	Adjusted	1	0.673173	0.997446	0.999973	0.982798	1	0.857526	2.44067
Broad mark 50:50	MEDIPS	Independent	Adjusted	2	0.674292	0.997478	0.999973	0.982401	1	0.860521	2.44292
Broad mark 50:50	MEDIPS	Independent	Adjusted	3	0.67548	0.997494	0.999973	0.982806	1	0.863876	2.44566
Broad mark 50:50	MEDIPS	Independent	Adjusted	4	0.773249	0.998632	0.999973	0.987551	1	0.920029	2.61567
Broad mark 50:50	MEDIPS	Independent	Adjusted	5	0.785921	0.998619	0.999973	0.987596	1	0.955389	2.64303
Broad mark 50:50	MEDIPS	Independent	Adjusted	6	0.767617	0.998611	0.999973	0.987628	1	0.933414	2.60936
Broad mark 50:50	MMDiff2	JAMM	Default	jamm_broad	0.306315	0.988812	0.999955	0.133887	0.4	0.0333859	1.22585
Broad mark 50:50	MMDiff2	JAMM	Default	jamm_sharp	0.480074	0.992881	0.999955	0.745276	0.9	0.522047	1.94778
Broad mark 50:50	MMDiff2	MACS2	Default	macs2_broad_f	0.628784	0.990013	0.999955	0.343856	0.9	0.449299	2.00945
Broad mark 50:50	MMDiff2	MACS2	Default	macs2_broad_m	0.654535	0.988265	0.999955	0.067143	0.9	0.430076	1.93543
Broad mark 50:50	MMDiff2	MACS2	Default	macs2_sharp_f	0.556338	0.991655	0.999955	0.63271	0.9	0.508356	2.02155
Broad mark 50:50	MMDiff2	MACS2	Default	macs2_sharp_m	0.620168	0.990809	0.999955	0.470432	0.9	0.465055	2.04977
Broad mark 50:50	MMDiff2	SICER2	Default	sicer_broad	0.0405036	0.994986	0.999955	0.660885	0.1	0.687146	1.08457
Broad mark 50:50	MMDiff2	SICER2	Default	sicer_sharp	0.259685	0.98691	0.999955	0.265729	0.4	0.1805	1.23264
Broad mark 50:50	MultiGPS	Independent	Default	1	0.246732	0.204473	0.99999	0.83603	1	0.758373	1.36264
Broad mark 50:50	NarrowPeaks	JAMM	Adjusted	jamm_broad_1	0.198779	0.998777	0.0517288	0.990231	0.4	0.373058	1.27861
Broad mark 50:50	NarrowPeaks	JAMM	Adjusted	jamm_broad_2	0.306132	0.996915	0.0517288	0.990166	1	0.503157	1.59562
Broad mark 50:50	NarrowPeaks	JAMM	Adjusted	jamm_broad_3	0.306131	0.996914	0.0517288	0.990166	1	0.503157	1.59562
Broad mark 50:50	NarrowPeaks	JAMM	Adjusted	jamm_broad_4	0.306131	0.996916	0.0517288	0.990166	1	0.503157	1.59562
Broad mark 50:50	NarrowPeaks	JAMM	Adjusted	jamm_broad_5	0.306131	0.996909	0.0517288	0.990167	1	0.503158	1.59562
Broad mark 50:50	NarrowPeaks	JAMM	Adjusted	jamm_broad_6	0.249537	0.998751	0.0517288	0.990298	0.5	0.357354	1.3767
Broad mark 50:50	NarrowPeaks	JAMM	Adjusted	jamm_sharp_1	0.0923232	0.999126	0.0517288	0.990635	0.2	0.524587	1.09888
Broad mark 50:50	NarrowPeaks	JAMM	Adjusted	jamm_sharp_2	0.314655	0.996846	0.0517288	0.990366	1	0.664508	1.64158
Broad mark 50:50	NarrowPeaks	JAMM	Adjusted	jamm_sharp_3	0.314655	0.996838	0.0517288	0.990367	1	0.664508	1.64158
Broad mark 50:50	NarrowPeaks	JAMM	Adjusted	jamm_sharp_4	0.314654	0.996843	0.0517288	0.990365	1	0.664509	1.64158
Broad mark 50:50	NarrowPeaks	JAMM	Adjusted	jamm_sharp_5	0.314653	0.996838	0.0517288	0.990366	1	0.66451	1.64157
Broad mark 50:50	NarrowPeaks	JAMM	Adjusted	jamm_sharp_6	0.22032	0.998736	0.0517288	0.990709	0.5	0.431307	1.3449
Broad mark 50:50	NarrowPeaks	MACS2	Adjusted	macs2_broad_f_1	0.266181	0.999097	0.0517288	0.990729	0.5	0.313954	1.39496
Broad mark 50:50	NarrowPeaks	MACS2	Adjusted	macs2_broad_f_2	0.410738	0.998193	0.0517288	0.99056	1	0.685312	1.80009
Broad mark 50:50	NarrowPeaks	MACS2	Adjusted	macs2_broad_f_3	0.410739	0.998191	0.0517288	0.990562	1	0.685312	1.80009
Broad mark 50:50	NarrowPeaks	MACS2	Adjusted	macs2_broad_f_4	0.410738	0.998191	0.0517288	0.990561	1	0.685312	1.80009
Broad mark 50:50	NarrowPeaks	MACS2	Adjusted	macs2_broad_f_5	0.410797	0.99818	0.0517288	0.99056	1	0.685164	1.80015
Broad mark 50:50	NarrowPeaks	MACS2	Adjusted	macs2_broad_f_6	0.266346	0.999098	0.0517288	0.990728	0.5	0.313545	1.39514
Broad mark 50:50	NarrowPeaks	MACS2	Adjusted	macs2_broad_m_1	0.271743	0.999148	0.0517288	0.990668	0.5	0.300112	1.40108
Broad mark 50:50	NarrowPeaks	MACS2	Adjusted	macs2_broad_m_2	0.425417	0.998664	0.0517288	0.990348	1	0.697331	1.82608
Broad mark 50:50	NarrowPeaks	MACS2	Adjusted	macs2_broad_m_3	0.425417	0.998674	0.0517288	0.990347	1	0.697331	1.82609
Broad mark 50:50	NarrowPeaks	MACS2	Adjusted	macs2_broad_m_4	0.425417	0.99868	0.0517288	0.990421	1	0.697331	1.82612
Broad mark 50:50	NarrowPeaks	MACS2	Adjusted	macs2_broad_m_5	0.42542	0.998677	0.0517288	0.990364	1	0.697314	1.8261
Broad mark 50:50	NarrowPeaks	MACS2	Adjusted	macs2_broad_m_6	0.270382	0.999292	0.0517288	0.990704	0.5	0.303596	1.39967
Broad mark 50:50	NarrowPeaks	MACS2	Adjusted	macs2_sharp_f_1	0.258617	0.998416	0.0517288	0.990881	0.5	0.333624	1.38658
Broad mark 50:50	NarrowPeaks	MACS2	Adjusted	macs2_sharp_f_2	0.387527	0.996954	0.0517288	0.990491	1	0.667574	1.75888
Broad mark 50:50	NarrowPeaks	MACS2	Adjusted	macs2_sharp_f_3	0.387527	0.99693	0.0517288	0.990488	1	0.667574	1.75887
Broad mark 50:50	NarrowPeaks	MACS2	Adjusted	macs2_sharp_f_4	0.387527	0.996962	0.0517288	0.990489	1	0.667574	1.75888
Broad mark 50:50	NarrowPeaks	MACS2	Adjusted	macs2_sharp_f_5	0.387528	0.99693	0.0517288	0.990488	1	0.667571	1.75887
Broad mark 50:50	NarrowPeaks	MACS2	Adjusted	macs2_sharp_f_6	0.258621	0.998331	0.0517288	0.990882	0.5	0.333612	1.38655
Broad mark 50:50	NarrowPeaks	MACS2	Adjusted	macs2_sharp_m_1	0.296116	0.998658	0.0517288	0.990636	0.6	0.354431	1.47074
Broad mark 50:50	NarrowPeaks	MACS2	Adjusted	macs2_sharp_m_2	0.410976	0.997997	0.0517288	0.99054	1	0.688024	1.80093
Broad mark 50:50	NarrowPeaks	MACS2	Adjusted	macs2_sharp_m_3	0.410976	0.997989	0.0517288	0.99054	1	0.688024	1.80092
Broad mark 50:50	NarrowPeaks	MACS2	Adjusted	macs2_sharp_m_4	0.410976	0.99799	0.0517288	0.990541	1	0.688024	1.80092
Broad mark 50:50	NarrowPeaks	MACS2	Adjusted	macs2_sharp_m_5	0.410977	0.99799	0.0517288	0.99054	1	0.688026	1.80093
Broad mark 50:50	NarrowPeaks	MACS2	Adjusted	macs2_sharp_m_6	0.299414	0.998931	0.0517288	0.990635	0.6	0.353282	1.47589
Broad mark 50:50	NarrowPeaks	SICER2	Adjusted	sicer_broad_1	0.149052	0.999342	0.0517288	0.990395	0.4	0.528224	1.23037
Broad mark 50:50	NarrowPeaks	SICER2	Adjusted	sicer_broad_2	0.299493	0.998834	0.0517288	0.990198	1	0.814503	1.64805
Broad mark 50:50	NarrowPeaks	SICER2	Adjusted	sicer_broad_3	0.299492	0.998842	0.0517288	0.990198	1	0.814503	1.64805
Broad mark 50:50	NarrowPeaks	SICER2	Adjusted	sicer_broad_4	0.299492	0.998854	0.0517288	0.990197	1	0.8145	1.64805
Broad mark 50:50	NarrowPeaks	SICER2	Adjusted	sicer_broad_5	0.299491	0.998835	0.0517288	0.990199	1	0.814493	1.64804
Broad mark 50:50	NarrowPeaks	SICER2	Adjusted	sicer_broad_6	0.184522	0.999311	0.0517288	0.990395	0.5	0.522939	1.30605
Broad mark 50:50	NarrowPeaks	SICER2	Adjusted	sicer_sharp_1	0.0516167	0.999029	0.0517288	0.989352	0.1	0.601307	1.02855
Broad mark 50:50	NarrowPeaks	SICER2	Adjusted	sicer_sharp_2	0.321577	0.992302	0.0517288	0.989003	1	0.527566	1.6229
Broad mark 50:50	NarrowPeaks	SICER2	Adjusted	sicer_sharp_3	0.321568	0.992434	0.0517288	0.98903	1	0.527589	1.62296
Broad mark 50:50	NarrowPeaks	SICER2	Adjusted	sicer_sharp_4	0.321533	0.992447	0.0517288	0.989023	1	0.527672	1.62292
Broad mark 50:50	NarrowPeaks	SICER2	Adjusted	sicer_sharp_5	0.321565	0.992337	0.0517288	0.989023	1	0.527598	1.62291
Broad mark 50:50	NarrowPeaks	SICER2	Adjusted	sicer_sharp_6	0.251895	0.998351	0.0517288	0.989348	0.5	0.349895	1.37844
Broad mark 50:50	normR	Independent	Default, custom window	1	0.633878	0.999514	0.893077	0.993277	1	0.939487	2.37783
Broad mark 50:50	normR	Independent	Default, custom window	2	0.798426	0.999571	0.893077	0.993666	1	0.884246	2.63024
Broad mark 50:50	ODIN	Independent	Adjusted	1	0.616958	0.948679	0.890296	0.984819	1	0.572342	2.25306
Broad mark 50:50	ODIN	Independent	Adjusted	2	0.784083	0.851066	0.890296	0.984513	1	0.769027	2.52063
Broad mark 50:50	ODIN	Independent	Adjusted	3	0.782252	0.859645	0.890296	0.984596	1	0.758199	2.519
Broad mark 50:50	ODIN	Independent	Adjusted	4	0.467196	0.954326	0.890296	0.984957	1	0.665522	2.03439
Broad mark 50:50	ODIN	Independent	Adjusted	5	0.508641	0.887533	0.890296	0.984696	1	0.705207	2.08182
Broad mark 50:50	ODIN	Independent	Adjusted	6	0.532803	0.897175	0.890296	0.984765	1	0.758345	2.13499
Broad mark 50:50	PePr	Independent	Default	1	0.686707	0.996526	1	0.998663	1	0.858138	2.46844
Broad mark 50:50	PePr	Independent	Adjusted	2	0.681762	0.995381	1	0.99866	1	0.885727	2.46558
Broad mark 50:50	PePr	Independent	Adjusted	3	0.678756	0.995384	1	0.998661	1	0.881551	2.45994
Broad mark 50:50	PePr	Independent	Adjusted	4	0.644288	0.995381	1	0.998658	1	0.910489	2.41057
Broad mark 50:50	PePr	Independent	Adjusted	5	0.630943	0.995558	1	0.998666	1	0.923283	2.39186
Broad mark 50:50	QChIPat	Independent	Adjusted	1	0.37412	0.992487	0.952151	0.989786	0.8	0.427198	1.82737
Broad mark 50:50	QChIPat	Independent	Adjusted	2	0.426978	0.99568	0.952151	0.994245	1	0.637856	1.99714
Broad mark 50:50	QChIPat	Independent	Adjusted	3	0.389946	0.988963	0.952151	0.984535	1	0.612492	1.92624
Broad mark 50:50	QChIPat	Independent	Adjusted	4	0.429892	0.996753	0.952151	0.996034	1	0.634482	2.00227
Broad mark 50:50	QChIPat	Independent	Adjusted	5	0.442516	0.992854	0.952151	0.989482	0.8	0.379187	1.92723
Broad mark 50:50	QChIPat	Independent	Adjusted	6	0.520262	0.996275	0.952151	0.994245	1	0.703656	2.15979
Broad mark 50:50	QChIPat	Independent	Adjusted	7	0.330203	0.98953	0.952151	0.984535	1	0.464253	1.80123
Broad mark 50:50	QChIPat	Independent	Adjusted	8	0.521267	0.997344	0.952151	0.996034	1	0.700962	2.162
Broad mark 50:50	RSEG	Independent	Default	1	0.45819	0.994768	0.943322	0.999309	1	0.446605	2.00872
Broad mark 50:50	SICER2	Independent	Default, custom window	1	0.633894	0.992898	0.951439	0.988807	1	0.740011	2.3452
Broad mark 50:50	SICER2	Independent	Default, custom window	2	0.444407	0.993299	0.951439	0.989693	1	0.820189	2.05857
Broad mark 50:50	SICER2	Independent	Default, custom window	3	0.194448	0.993664	0.951439	0.989748	1	0.744959	1.64376
Broad mark 50:50	slidingwindow	Independent	Adjusted	deseq2_hist	0.550022	0.998415	0.99995	0.980493	1	0.510242	2.17364
Broad mark 50:50	slidingwindow	Independent	Adjusted	deseq2_tf	0.450459	0.998594	0.99995	0.979842	1	0.561011	2.0243
Broad mark 50:50	slidingwindow	Independent	Adjusted	edger_hist	0.652006	0.998485	0.99995	0.983013	1	0.89797	2.41539
Broad mark 50:50	slidingwindow	Independent	Adjusted	edger_tf	0.44526	0.998701	0.99995	0.983216	1	0.696906	2.04455
Broad mark 50:50	THOR	Independent	Default	1	0.564064	0.964441	0.999961	0.978614	1	0.828842	2.24548
Broad mark 50:50	THOR	Independent	Adjusted	si	0.301759	0.97082	0.999961	0.982778	0.5	0.220601	1.60837
Broad mark 50:50	uniquepeaks	JAMM	Adjusted	jamm_broad	0.165063	0.999999	1	0.999991	1	0.820512	1.6282
Broad mark 50:50	uniquepeaks	JAMM	Adjusted	jamm_broad_s	0.0943438	1	1	0.999991	1	0.913086	1.53356
Broad mark 50:50	uniquepeaks	JAMM	Adjusted	jamm_sharp	0.262652	1	1	0.999991	1	0.702139	1.76067
Broad mark 50:50	uniquepeaks	JAMM	Adjusted	jamm_sharp_s	0.284517	1	1	0.999991	1	0.673956	1.79002
Broad mark 50:50	uniquepeaks	MACS2	Adjusted	macs2_broad_f	0.353711	0.999998	1	0.999994	1	0.734531	1.91284
Broad mark 50:50	uniquepeaks	MACS2	Adjusted	macs2_broad_f_s	0.445078	1	1	0.999994	1	0.848914	2.0819
Broad mark 50:50	uniquepeaks	MACS2	Adjusted	macs2_broad_m	0.369365	0.999999	1	0.999996	1	0.764146	1.94381
Broad mark 50:50	uniquepeaks	MACS2	Adjusted	macs2_broad_m_s	0.460569	1	1	0.999996	1	0.882587	2.11343
Broad mark 50:50	uniquepeaks	MACS2	Adjusted	macs2_sharp_f	0.330672	0.999999	1	0.999989	1	0.688021	1.86667
Broad mark 50:50	uniquepeaks	MACS2	Adjusted	macs2_sharp_f_s	0.397105	1	1	0.999989	1	0.752265	1.98582
Broad mark 50:50	uniquepeaks	MACS2	Adjusted	macs2_sharp_m	0.348221	0.999999	1	0.999994	1	0.718825	1.90092
Broad mark 50:50	uniquepeaks	MACS2	Adjusted	macs2_sharp_m_s	0.423915	1	1	0.999994	1	0.801148	2.03849
Broad mark 50:50	uniquepeaks	SICER2	Adjusted	sicer_broad	0.175887	0.999999	1	0.999999	1	0.963088	1.67404
Broad mark 50:50	uniquepeaks	SICER2	Adjusted	sicer_broad_s	0.222869	1	1	0.999999	1	0.913581	1.73931
Broad mark 50:50	uniquepeaks	SICER2	Adjusted	sicer_sharp	0.178613	0.999999	1	0.999977	1	0.82621	1.65101
Broad mark 50:50	uniquepeaks	SICER2	Adjusted	sicer_sharp_s	0.148088	0.999999	1	0.999977	1	0.754394	1.58781
Broad mark 100:0	bdgdiff/MACS2	MACS2	Default, custom window	1	0.72014	0.998931	0.881212	0.995078	1	0.977054	2.52148
Broad mark 100:0	bdgdiff/MACS2	MACS2	Adjusted	1si	0.720141	0.998947	0.881212	0.995076	1	0.97708	2.52149
Broad mark 100:0	bdgdiff/MACS2	MACS2	Adjusted	2	0.783628	0.998902	0.881212	0.994953	1	0.875714	2.60273
Broad mark 100:0	bdgdiff/MACS2	MACS2	Adjusted	2si	0.78362	0.998918	0.881212	0.994952	1	0.875759	2.60273
Broad mark 100:0	bdgdiff/MACS2	MACS2	Adjusted	3	0.72014	0.99893	0.881212	0.995076	1	0.977054	2.52148
Broad mark 100:0	bdgdiff/MACS2	MACS2	Adjusted	3si	0.720141	0.99894	0.881212	0.995077	1	0.97708	2.52149
Broad mark 100:0	bdgdiff/MACS2	MACS2	Adjusted	4	0.783628	0.998913	0.881212	0.994954	1	0.875714	2.60274
Broad mark 100:0	bdgdiff/MACS2	MACS2	Adjusted	4si	0.78362	0.998891	0.881212	0.994953	1	0.875759	2.60272
Broad mark 100:0	ChIPComp	JAMM	Default	jamm_broad	0.425409	0.999399	0.938466	0.99016	1	0.806929	2.02556
Broad mark 100:0	ChIPComp	JAMM	Default	jamm_sharp	0.25759	0.999403	0.938466	0.990541	0.7	0.437622	1.62334
Broad mark 100:0	ChIPComp	MACS2	Default	macs2_broad_f	0.736875	0.999404	0.938466	0.990177	1	0.762554	2.51504
Broad mark 100:0	ChIPComp	MACS2	Default	macs2_broad_m	0.765323	0.999409	0.938466	0.990161	1	0.70491	2.54902
Broad mark 100:0	ChIPComp	MACS2	Default	macs2_sharp_f	0.649498	0.999392	0.938466	0.990216	1	0.958817	2.4145
Broad mark 100:0	ChIPComp	MACS2	Default	macs2_sharp_m	0.71767	0.999405	0.938466	0.990187	1	0.82982	2.49777
Broad mark 100:0	ChIPComp	SICER2	Default	sicer_broad	0.421882	0.999393	0.938466	0.990298	1	0.942888	2.04716
Broad mark 100:0	ChIPComp	SICER2	Default	sicer_sharp	0.448694	0.999387	0.938466	0.990331	1	0.893021	2.0801
Broad mark 100:0	ChIPDiff	Independent	Default	1	0.567612	0.99989	0.96592	0.99977	1	0.988912	2.29901
Broad mark 100:0	ChIPDiff	Independent	Adjusted	2	0.571145	0.999891	0.96592	0.99977	1	0.982019	2.30328
Broad mark 100:0	ChIPnorm	Independent	Default, custom window	1	0.270744	0.999738	0.937757	0.994509	1	0.77244	1.77293
Broad mark 100:0	ChIPnorm	Independent	Default, custom window	2	0.278253	0.999817	0.937757	0.99605	1	0.72616	1.77634
Broad mark 100:0	chromstaR	Independent	Default, custom window	1	0.476125	0.994453	0.999968	0.979404	1	0.711108	2.09356
Broad mark 100:0	chromstaR	Independent	Default, custom window	2	0.493415	0.998455	0.999968	0.991441	1	0.879986	2.16141
Broad mark 100:0	csaw	Independent	Adjusted	1_si	0.446433	0.99624	0.999959	0.979022	1	0.194311	1.94325
Broad mark 100:0	csaw	Independent	Adjusted	1_tmm	0.638144	0.996021	0.999959	0.97886	1	0.347053	2.28039
Broad mark 100:0	csaw	Independent	Adjusted	2_si	0.417526	0.995355	0.999959	0.975783	1	0.125757	1.88164
Broad mark 100:0	csaw	Independent	Adjusted	2_tmm	0.565177	0.995147	0.999959	0.974123	1	0.179323	2.12785
Broad mark 100:0	DBChIP	JAMM	Adjusted	jamm_broad	0.199754	0.993186	0.919735	0.98369	1	0.852552	1.66481
Broad mark 100:0	DBChIP	JAMM	Adjusted	jamm_broad_sf	0.199754	0.993723	0.919735	0.983736	1	0.852552	1.66505
Broad mark 100:0	DBChIP	JAMM	Adjusted	jamm_sharp	0.292776	0.989691	0.919735	0.982853	1	0.803096	1.80203
Broad mark 100:0	DBChIP	JAMM	Adjusted	jamm_sharp_sf	0.292776	0.989661	0.919735	0.983	1	0.803096	1.80207
Broad mark 100:0	DBChIP	MACS2	Adjusted	macs2_broad_f	0.401307	0.993617	0.919735	0.983685	1	0.736518	1.96426
Broad mark 100:0	DBChIP	MACS2	Adjusted	macs2_broad_f_sf	0.401307	0.993651	0.919735	0.983852	1	0.736518	1.96434
Broad mark 100:0	DBChIP	MACS2	Adjusted	macs2_broad_m	0.390561	0.993731	0.919735	0.983952	1	0.715493	1.94302
Broad mark 100:0	DBChIP	MACS2	Adjusted	macs2_broad_m_sf	0.390561	0.99371	0.919735	0.984144	1	0.715493	1.94308
Broad mark 100:0	DBChIP	MACS2	Adjusted	macs2_sharp_f	0.415551	0.993612	0.919735	0.983645	1	0.757683	1.99127
Broad mark 100:0	DBChIP	MACS2	Adjusted	macs2_sharp_f_sf	0.415551	0.993687	0.919735	0.983649	1	0.757683	1.9913
Broad mark 100:0	DBChIP	MACS2	Adjusted	macs2_sharp_m	0.402462	0.993681	0.919735	0.983332	1	0.735547	1.9658
Broad mark 100:0	DBChIP	MACS2	Adjusted	macs2_sharp_m_sf	0.402462	0.993736	0.919735	0.983332	1	0.735547	1.96582
Broad mark 100:0	DBChIP	SICER2	Adjusted	sicer_broad	0.296598	0.993817	0.919735	0.983296	1	0.79259	1.80787
Broad mark 100:0	DBChIP	SICER2	Adjusted	sicer_broad_sf	0.296598	0.993839	0.919735	0.983402	1	0.79259	1.80792
Broad mark 100:0	DBChIP	SICER2	Adjusted	sicer_sharp	0.217741	0.993553	0.919735	0.983261	1	0.911	1.70526
Broad mark 100:0	DBChIP	SICER2	Adjusted	sicer_sharp_sf	0.217741	0.993547	0.919735	0.983258	1	0.911	1.70525
Broad mark 100:0	DESeq2	JAMM	Default	jamm_broad	0.808952	0.999728	0.999998	0.992563	1	0.916034	2.67445
Broad mark 100:0	DESeq2	JAMM	Default	jamm_sharp	0.517816	0.999574	0.999998	0.991928	1	0.56093	2.13729
Broad mark 100:0	DESeq2	MACS2	Default	macs2_broad_f	0.519581	0.999728	0.999998	0.992632	1	0.825152	2.1933
Broad mark 100:0	DESeq2	MACS2	Default	macs2_broad_m	0.478969	0.999728	0.999998	0.992641	1	0.700895	2.10348
Broad mark 100:0	DESeq2	MACS2	Default	macs2_sharp_f	0.471967	0.999685	0.999998	0.992611	1	0.739338	2.09993
Broad mark 100:0	DESeq2	MACS2	Default	macs2_sharp_m	0.503003	0.999715	0.999998	0.992652	1	0.796128	2.16098
Broad mark 100:0	DESeq2	SICER2	Default	sicer_broad	0.52214	0.999686	0.999998	0.992748	1	0.881318	2.20866
Broad mark 100:0	DESeq2	SICER2	Default	sicer_sharp	0.824995	0.999636	0.999998	0.992529	1	0.939026	2.70466
Broad mark 100:0	DiffBind	JAMM	Adjusted	jamm_broad deseq2_1	0.821282	0.998532	0.999998	0.988232	1	0.931533	2.69506
Broad mark 100:0	DiffBind	JAMM	Adjusted	jamm_broad deseq2_2	0.810162	0.998546	0.999998	0.988234	1	0.915013	2.67397
Broad mark 100:0	DiffBind	JAMM	Adjusted	jamm_broad deseq2_3	0.592745	0.998529	0.999998	0.988227	1	0.616312	2.26636
Broad mark 100:0	DiffBind	JAMM	Adjusted	jamm_broad deseq2_4	0.562585	0.998563	0.999998	0.988231	1	0.527693	2.20039
Broad mark 100:0	DiffBind	JAMM	Adjusted	jamm_broad edger_1	0.806182	0.998623	0.999998	0.990442	1	0.909744	2.66747
Broad mark 100:0	DiffBind	JAMM	Adjusted	jamm_broad edger_2	0.806087	0.998647	0.999998	0.99044	1	0.909476	2.66727
Broad mark 100:0	DiffBind	JAMM	Adjusted	jamm_broad edger_3	0.515273	0.998716	0.999998	0.990555	1	0.480482	2.11624
Broad mark 100:0	DiffBind	JAMM	Adjusted	jamm_broad edger_4	0.515012	0.998696	0.999998	0.990556	1	0.480062	2.11573
Broad mark 100:0	DiffBind	JAMM	Adjusted	jamm_sharp deseq2_1	0.514815	0.99828	0.999998	0.987466	1	0.563934	2.13079
Broad mark 100:0	DiffBind	JAMM	Adjusted	jamm_sharp deseq2_2	0.595573	0.99835	0.999998	0.987474	1	0.782998	2.30384
Broad mark 100:0	DiffBind	JAMM	Adjusted	jamm_sharp deseq2_3	0.435472	0.998312	0.999998	0.987458	1	0.615405	2.01414
Broad mark 100:0	DiffBind	JAMM	Adjusted	jamm_sharp deseq2_4	0.445155	0.9983	0.999998	0.98743	1	0.606563	2.02785
Broad mark 100:0	DiffBind	JAMM	Adjusted	jamm_sharp edger_1	0.4868	0.998491	0.999998	0.989061	1	0.566749	2.08725
Broad mark 100:0	DiffBind	JAMM	Adjusted	jamm_sharp edger_2	0.486992	0.998501	0.999998	0.989062	1	0.566183	2.08745
Broad mark 100:0	DiffBind	JAMM	Adjusted	jamm_sharp edger_3	0.424427	0.998537	0.999998	0.989085	1	0.641094	2.00235
Broad mark 100:0	DiffBind	JAMM	Adjusted	jamm_sharp edger_4	0.425034	0.998494	0.999998	0.989074	1	0.640027	2.00309
Broad mark 100:0	DiffBind	MACS2	Adjusted	macs2_broad_f deseq2_1	0.507438	0.998532	0.999998	0.988489	1	0.783217	2.16335
Broad mark 100:0	DiffBind	MACS2	Adjusted	macs2_broad_f deseq2_2	0.784391	0.998511	0.999998	0.988489	1	0.883097	2.62644
Broad mark 100:0	DiffBind	MACS2	Adjusted	macs2_broad_f deseq2_3	0.446482	0.998502	0.999998	0.988487	1	0.494154	2.008
Broad mark 100:0	DiffBind	MACS2	Adjusted	macs2_broad_f deseq2_4	0.508872	0.998544	0.999998	0.988493	1	0.604223	2.12985
Broad mark 100:0	DiffBind	MACS2	Adjusted	macs2_broad_f edger_1	0.527164	0.998693	0.999998	0.990857	1	0.839242	2.20713
Broad mark 100:0	DiffBind	MACS2	Adjusted	macs2_broad_f edger_2	0.527798	0.998685	0.999998	0.990858	1	0.839754	2.20824
Broad mark 100:0	DiffBind	MACS2	Adjusted	macs2_broad_f edger_3	0.449616	0.998642	0.999998	0.990855	1	0.545579	2.0243
Broad mark 100:0	DiffBind	MACS2	Adjusted	macs2_broad_f edger_4	0.454549	0.998647	0.999998	0.990856	1	0.538841	2.03085
Broad mark 100:0	DiffBind	MACS2	Adjusted	macs2_broad_m deseq2_1	0.465443	0.998485	0.999998	0.988508	1	0.650689	2.06964
Broad mark 100:0	DiffBind	MACS2	Adjusted	macs2_broad_m deseq2_2	0.819387	0.998526	0.999998	0.988513	1	0.835185	2.67287
Broad mark 100:0	DiffBind	MACS2	Adjusted	macs2_broad_m deseq2_3	0.461193	0.998546	0.999998	0.988516	1	0.49823	2.03238
Broad mark 100:0	DiffBind	MACS2	Adjusted	macs2_broad_m deseq2_4	0.523133	0.998517	0.999998	0.988518	1	0.609419	2.15371
Broad mark 100:0	DiffBind	MACS2	Adjusted	macs2_broad_m edger_1	0.494848	0.998658	0.999998	0.991025	1	0.738959	2.13542
Broad mark 100:0	DiffBind	MACS2	Adjusted	macs2_broad_m edger_2	0.495639	0.998666	0.999998	0.991024	1	0.739054	2.13671
Broad mark 100:0	DiffBind	MACS2	Adjusted	macs2_broad_m edger_3	0.448247	0.998636	0.999998	0.991027	1	0.523998	2.01786
Broad mark 100:0	DiffBind	MACS2	Adjusted	macs2_broad_m edger_4	0.449467	0.998659	0.999998	0.991027	1	0.519616	2.01894
Broad mark 100:0	DiffBind	MACS2	Adjusted	macs2_sharp_f deseq2_1	0.479127	0.998472	0.999998	0.988266	1	0.756659	2.11263
Broad mark 100:0	DiffBind	MACS2	Adjusted	macs2_sharp_f deseq2_2	0.685922	0.99847	0.999998	0.988265	1	0.918775	2.47592
Broad mark 100:0	DiffBind	MACS2	Adjusted	macs2_sharp_f deseq2_3	0.419105	0.998537	0.999998	0.98827	1	0.475128	1.96032
Broad mark 100:0	DiffBind	MACS2	Adjusted	macs2_sharp_f deseq2_4	0.478505	0.998517	0.999998	0.98827	1	0.582937	2.07691
Broad mark 100:0	DiffBind	MACS2	Adjusted	macs2_sharp_f edger_1	0.505391	0.998642	0.999998	0.990594	1	0.818007	2.16792
Broad mark 100:0	DiffBind	MACS2	Adjusted	macs2_sharp_f edger_2	0.503665	0.998576	0.999998	0.990596	1	0.81788	2.16511
Broad mark 100:0	DiffBind	MACS2	Adjusted	macs2_sharp_f edger_3	0.438734	0.998627	0.999998	0.990599	1	0.538027	2.00527
Broad mark 100:0	DiffBind	MACS2	Adjusted	macs2_sharp_f edger_4	0.435585	0.998576	0.999998	0.990598	1	0.526926	1.99799
Broad mark 100:0	DiffBind	MACS2	Adjusted	macs2_sharp_m deseq2_1	0.492919	0.998513	0.999998	0.988488	1	0.757281	2.13493
Broad mark 100:0	DiffBind	MACS2	Adjusted	macs2_sharp_m deseq2_2	0.757865	0.998501	0.999998	0.988483	1	0.934942	2.59437
Broad mark 100:0	DiffBind	MACS2	Adjusted	macs2_sharp_m deseq2_3	0.429345	0.99854	0.999998	0.988496	1	0.453407	1.97245
Broad mark 100:0	DiffBind	MACS2	Adjusted	macs2_sharp_m deseq2_4	0.500952	0.998565	0.999998	0.988484	1	0.595027	2.11535
Broad mark 100:0	DiffBind	MACS2	Adjusted	macs2_sharp_m edger_1	0.518391	0.998621	0.999998	0.99086	1	0.82637	2.19049
Broad mark 100:0	DiffBind	MACS2	Adjusted	macs2_sharp_m edger_2	0.517684	0.998637	0.999998	0.99086	1	0.82348	2.18879
Broad mark 100:0	DiffBind	MACS2	Adjusted	macs2_sharp_m edger_3	0.447715	0.998626	0.999998	0.990857	1	0.547445	2.02163
Broad mark 100:0	DiffBind	MACS2	Adjusted	macs2_sharp_m edger_4	0.44318	0.99858	0.999998	0.990859	1	0.524123	2.00969
Broad mark 100:0	DiffBind	SICER2	Adjusted	sicer_broad deseq2_1	0.527579	0.998669	0.999998	0.988538	1	0.892826	2.21757
Broad mark 100:0	DiffBind	SICER2	Adjusted	sicer_broad deseq2_2	0.57104	0.998621	0.999998	0.988536	1	0.95845	2.30022
Broad mark 100:0	DiffBind	SICER2	Adjusted	sicer_broad deseq2_3	0.345286	0.998643	0.999998	0.98854	1	0.829595	1.91325
Broad mark 100:0	DiffBind	SICER2	Adjusted	sicer_broad deseq2_4	0.365122	0.998708	0.999998	0.988537	1	0.766055	1.9323
Broad mark 100:0	DiffBind	SICER2	Adjusted	sicer_broad edger_1	0.527924	0.998773	0.999998	0.990881	1	0.900654	2.22067
Broad mark 100:0	DiffBind	SICER2	Adjusted	sicer_broad edger_2	0.5267	0.998773	0.999998	0.990881	1	0.901915	2.21896
Broad mark 100:0	DiffBind	SICER2	Adjusted	sicer_broad edger_3	0.328063	0.998829	0.999998	0.990881	1	0.80474	1.88173
Broad mark 100:0	DiffBind	SICER2	Adjusted	sicer_broad edger_4	0.342617	0.998793	0.999998	0.990882	1	0.768796	1.89782
Broad mark 100:0	DiffBind	SICER2	Adjusted	sicer_sharp deseq2_1	0.822606	0.998597	0.999998	0.988054	1	0.936785	2.69819
Broad mark 100:0	DiffBind	SICER2	Adjusted	sicer_sharp deseq2_2	0.814284	0.998687	0.999998	0.988085	1	0.948367	2.68724
Broad mark 100:0	DiffBind	SICER2	Adjusted	sicer_sharp deseq2_3	0.563987	0.998704	0.999998	0.988037	1	0.68905	2.23488
Broad mark 100:0	DiffBind	SICER2	Adjusted	sicer_sharp deseq2_4	0.538858	0.998803	0.999998	0.988065	1	0.641206	2.18516
Broad mark 100:0	DiffBind	SICER2	Adjusted	sicer_sharp edger_1	0.800573	0.998758	0.999998	0.990295	1	0.967678	2.67007
Broad mark 100:0	DiffBind	SICER2	Adjusted	sicer_sharp edger_2	0.800084	0.998788	0.999998	0.990297	1	0.968338	2.66944
Broad mark 100:0	DiffBind	SICER2	Adjusted	sicer_sharp edger_3	0.490772	0.998745	0.999998	0.990325	1	0.569323	2.09473
Broad mark 100:0	DiffBind	SICER2	Adjusted	sicer_sharp edger_4	0.490649	0.998767	0.999998	0.990326	1	0.569172	2.09451
Broad mark 100:0	diffReps	Independent	Default	1	0.728745	0.99661	0.952009	0.997242	1	0.874564	2.52885
Broad mark 100:0	diffReps	Independent	Adjusted	2	0.754822	0.996536	0.952009	0.997246	1	0.919873	2.5796
Broad mark 100:0	DIME	JAMM	Default	jamm_broad	0.697982	0.999806	0.999997	0.998972	1	0.564575	2.4292
Broad mark 100:0	DIME	JAMM	Default	jamm_sharp	0.463088	0.999039	0.999997	0.998584	1	0.625777	2.06515
Broad mark 100:0	DIME	MACS2	Default	macs2_broad_f	0.683728	0.999907	0.999997	0.999112	1	0.61101	2.41577
Broad mark 100:0	DIME	MACS2	Default	macs2_broad_m	0.713179	0.999931	0.999997	0.999162	1	0.550927	2.45091
Broad mark 100:0	DIME	MACS2	Default	macs2_sharp_f	0.5858	0.99987	0.999997	0.999018	1	0.786514	2.29414
Broad mark 100:0	DIME	MACS2	Default	macs2_sharp_m	0.66059	0.9999	0.999997	0.999101	1	0.667798	2.3901
Broad mark 100:0	DIME	SICER2	Default	sicer_broad	0.306722	0.999943	0.999997	0.999217	1	0.740085	1.83843
Broad mark 100:0	DIME	SICER2	Default	sicer_sharp	0.619182	0.999733	0.999997	0.998679	1	0.510696	2.29219
Broad mark 100:0	edgeR	JAMM	Default	jamm_broad	0.782131	0.999964	0.999999	0.998853	1	0.842495	2.61943
Broad mark 100:0	edgeR	JAMM	Default	jamm_sharp	0.478727	0.999869	0.999999	0.99851	1	0.592369	2.08379
Broad mark 100:0	edgeR	MACS2	Default	macs2_broad_f	0.559679	0.999977	0.999999	0.99908	1	0.905651	2.27624
Broad mark 100:0	edgeR	MACS2	Default	macs2_broad_m	0.531278	0.99998	0.999999	0.999161	1	0.819245	2.21355
Broad mark 100:0	edgeR	MACS2	Default	macs2_sharp_f	0.528022	0.999969	0.999999	0.998897	1	0.87169	2.21872
Broad mark 100:0	edgeR	MACS2	Default	macs2_sharp_m	0.548528	0.999975	0.999999	0.999044	1	0.890985	2.25545
Broad mark 100:0	edgeR	SICER2	Default	sicer_broad	0.487741	0.999981	0.999999	0.99921	1	0.927436	2.16555
Broad mark 100:0	edgeR	SICER2	Default	sicer_sharp	0.796133	0.999951	0.999999	0.998783	1	0.937068	2.66072
Broad mark 100:0	EpiCenter	Independent	Adjusted	1	0.410102	0.999367	0.901623	0.99723	1	0.659011	1.96693
Broad mark 100:0	EpiCenter	Independent	Adjusted	2	0.693915	0.999379	0.901623	0.997354	1	0.821665	2.45361
Broad mark 100:0	EpiCenter	Independent	Adjusted	3	0.405866	0.99939	0.901623	0.997228	1	0.681867	1.96473
Broad mark 100:0	EpiCenter	Independent	Adjusted	4	0.766318	0.999306	0.901623	0.997381	1	0.742987	2.55371
Broad mark 100:0	EpiCenter	Independent	Adjusted	5	0.263166	0.998209	0.901623	0.996918	1	0.775777	1.7546
Broad mark 100:0	EpiCenter	Independent	Adjusted	6	0.759324	0.999322	0.901623	0.99738	1	0.723409	2.53861
Broad mark 100:0	GenoGAM	Independent	Adjusted	s1	0.101596	0.945948	0.999745	0.818333	0.3	0.575746	1.24336
Broad mark 100:0	GenoGAM	Independent	Adjusted	s2	0.130002	0.94581	0.999745	0.818333	0.3	0.479935	1.2696
Broad mark 100:0	GenoGAM	Independent	Adjusted	s3	0.0921556	0.945804	0.999745	0.818333	0.3	0.630356	1.23912
Broad mark 100:0	histoneHMM	Independent	Default, custom window	1	0.59347	0.99859	0.890836	0.994307	1	0.58283	2.24144
Broad mark 100:0	histoneHMM	Independent	Default, custom window	2	0.382587	0.986129	0.890836	0.987608	1	0.410216	1.86184
Broad mark 100:0	HMCan	Independent	Default	1	0.52814	0.99928	0.999991	0.996193	1	0.915388	2.22629
Broad mark 100:0	HMCan	Independent	Adjusted	2	0.345179	0.999158	0.999991	0.996193	1	0.876171	1.92566
Broad mark 100:0	HMCan	Independent	Adjusted	3	0.536368	0.999282	0.999991	0.996192	1	0.612638	2.1789
Broad mark 100:0	HMCan	Independent	Adjusted	4	0.392994	0.999161	0.999991	0.996192	1	0.815827	1.99009
Broad mark 100:0	HOMER	Independent	Adjusted	fa	0.298128	0.997905	0.696819	0.992787	0.8	0.551839	1.68301
Broad mark 100:0	HOMER	Independent	Adjusted	hi	0.677409	0.998009	0.696819	0.992845	1	0.947215	2.409
Broad mark 100:0	HOMER	Independent	Adjusted	ts	0.471143	0.998023	0.696819	0.992708	1	0.872589	2.064
Broad mark 100:0	HOMERpd	JAMM	Default	jamm_broad	0.818742	0.999358	0.662018	0.992658	1	0.886917	2.61658
Broad mark 100:0	HOMERpd	JAMM	Default	jamm_sharp	0.550831	0.999074	0.662018	0.991988	1	0.569677	2.12409
Broad mark 100:0	HOMERpd	MACS2	Default	macs2_broad_f	0.786487	0.999395	0.662018	0.992772	1	0.879703	2.56359
Broad mark 100:0	HOMERpd	MACS2	Default	macs2_broad_m	0.821415	0.999391	0.662018	0.992812	1	0.83224	2.61
Broad mark 100:0	HOMERpd	MACS2	Default	macs2_sharp_f	0.68822	0.999364	0.662018	0.992636	1	0.924667	2.41529
Broad mark 100:0	HOMERpd	MACS2	Default	macs2_sharp_m	0.759895	0.99938	0.662018	0.992784	1	0.932297	2.53156
Broad mark 100:0	HOMERpd	SICER2	Default	sicer_broad	0.580597	0.999402	0.662018	0.99289	1	0.945211	2.24732
Broad mark 100:0	HOMERpd	SICER2	Default	sicer_sharp	0.821526	0.999235	0.662018	0.992517	1	0.946012	2.63275
Broad mark 100:0	Manorm	JAMM	Adjusted	jamm_broad_1	0.259781	0.998867	0.959715	0.98934	1	0.681005	1.73908
Broad mark 100:0	Manorm	JAMM	Adjusted	jamm_broad_2	0.259506	0.998937	0.959715	0.98934	1	0.678172	1.7381
Broad mark 100:0	Manorm	JAMM	Adjusted	jamm_broad_3	0.257996	0.998948	0.959715	0.98934	1	0.664932	1.73304
Broad mark 100:0	Manorm	JAMM	Adjusted	jamm_sharp_1	0.407118	0.998669	0.959715	0.989341	1	0.621469	1.96283
Broad mark 100:0	Manorm	JAMM	Adjusted	jamm_sharp_2	0.408757	0.998688	0.959715	0.989341	1	0.629026	1.96697
Broad mark 100:0	Manorm	JAMM	Adjusted	jamm_sharp_3	0.40093	0.998658	0.959715	0.989342	1	0.624632	1.95356
Broad mark 100:0	Manorm	MACS2	Adjusted	macs2_broad_f_1	0.677258	0.998973	0.959715	0.989345	1	0.851997	2.44128
Broad mark 100:0	Manorm	MACS2	Adjusted	macs2_broad_f_2	0.668538	0.998976	0.959715	0.989344	1	0.874076	2.43175
Broad mark 100:0	Manorm	MACS2	Adjusted	macs2_broad_f_3	0.657272	0.998974	0.959715	0.989344	1	0.90248	2.4194
Broad mark 100:0	Manorm	MACS2	Adjusted	macs2_broad_m_1	0.691556	0.998989	0.959715	0.989344	1	0.827494	2.45926
Broad mark 100:0	Manorm	MACS2	Adjusted	macs2_broad_m_2	0.687587	0.998964	0.959715	0.989344	1	0.836597	2.45472
Broad mark 100:0	Manorm	MACS2	Adjusted	macs2_broad_m_3	0.675916	0.998975	0.959715	0.989344	1	0.866621	2.44206
Broad mark 100:0	Manorm	MACS2	Adjusted	macs2_sharp_f_1	0.617349	0.998955	0.959715	0.989346	1	0.969337	2.36889
Broad mark 100:0	Manorm	MACS2	Adjusted	macs2_sharp_f_2	0.609021	0.998966	0.959715	0.989346	1	0.959218	2.35354
Broad mark 100:0	Manorm	MACS2	Adjusted	macs2_sharp_f_3	0.599733	0.998944	0.959715	0.989346	1	0.937782	2.33439
Broad mark 100:0	Manorm	MACS2	Adjusted	macs2_sharp_m_1	0.672253	0.99898	0.959715	0.989346	1	0.88902	2.44068
Broad mark 100:0	Manorm	MACS2	Adjusted	macs2_sharp_m_2	0.662709	0.998961	0.959715	0.989345	1	0.912434	2.43009
Broad mark 100:0	Manorm	MACS2	Adjusted	macs2_sharp_m_3	0.648441	0.998974	0.959715	0.989345	1	0.946073	2.41399
Broad mark 100:0	Manorm	SICER2	Adjusted	sicer_broad_1	0.326655	0.999012	0.959715	0.989335	1	0.961226	1.90217
Broad mark 100:0	Manorm	SICER2	Adjusted	sicer_broad_2	0.326132	0.999003	0.959715	0.989335	1	0.960895	1.90127
Broad mark 100:0	Manorm	SICER2	Adjusted	sicer_broad_3	0.325134	0.999001	0.959715	0.989335	1	0.959773	1.89945
Broad mark 100:0	Manorm	SICER2	Adjusted	sicer_sharp_1	0.252404	0.998933	0.959715	0.98934	1	0.907069	1.77251
Broad mark 100:0	Manorm	SICER2	Adjusted	sicer_sharp_2	0.250402	0.998929	0.959715	0.98934	1	0.900513	1.768
Broad mark 100:0	Manorm	SICER2	Adjusted	sicer_sharp_3	0.24948	0.99899	0.959715	0.98934	1	0.893405	1.76512
Broad mark 100:0	MAnorm2	JAMM	Adjusted	jamm_broad_1	0.310788	0.999965	0.965368	0.99867	1	0.861548	1.8621
Broad mark 100:0	MAnorm2	JAMM	Adjusted	jamm_broad_2	0.297483	0.99996	0.965368	0.998837	1	0.83774	1.83611
Broad mark 100:0	MAnorm2	JAMM	Adjusted	jamm_broad_3	0.313121	0.999957	0.965368	0.99867	1	0.858439	1.86521
Broad mark 100:0	MAnorm2	JAMM	Adjusted	jamm_broad_4	0.621839	0.99996	0.965368	0.998854	1	0.434483	2.27444
Broad mark 100:0	MAnorm2	JAMM	Adjusted	jamm_sharp_1	0.305877	0.999959	0.965368	0.998776	1	0.523824	1.78674
Broad mark 100:0	MAnorm2	JAMM	Adjusted	jamm_sharp_2	0.29131	0.999894	0.965368	0.998773	1	0.49013	1.75666
Broad mark 100:0	MAnorm2	JAMM	Adjusted	jamm_sharp_3	0.305036	0.999949	0.965368	0.998732	1	0.522745	1.78515
Broad mark 100:0	MAnorm2	JAMM	Adjusted	jamm_sharp_4	0.402759	0.999884	0.965368	0.998793	1	0.38784	1.91453
Broad mark 100:0	MAnorm2	MACS2	Adjusted	macs2_broad_f_1	0.739115	0.999987	0.965368	0.999059	1	0.767252	2.52873
Broad mark 100:0	MAnorm2	MACS2	Adjusted	macs2_broad_f_2	0.751937	0.999985	0.965368	0.999212	1	0.795201	2.55489
Broad mark 100:0	MAnorm2	MACS2	Adjusted	macs2_broad_f_3	0.73835	0.999986	0.965368	0.999058	1	0.769512	2.52795
Broad mark 100:0	MAnorm2	MACS2	Adjusted	macs2_broad_f_4	0.784724	0.999984	0.965368	0.999186	1	0.883891	2.62508
Broad mark 100:0	MAnorm2	MACS2	Adjusted	macs2_broad_m_1	0.765989	0.999986	0.965368	0.999022	1	0.71488	2.56123
Broad mark 100:0	MAnorm2	MACS2	Adjusted	macs2_broad_m_2	0.778555	0.999985	0.965368	0.999189	1	0.738295	2.58609
Broad mark 100:0	MAnorm2	MACS2	Adjusted	macs2_broad_m_3	0.766171	0.999987	0.965368	0.998989	1	0.714676	2.56147
Broad mark 100:0	MAnorm2	MACS2	Adjusted	macs2_broad_m_4	0.819028	0.999984	0.965368	0.999199	1	0.837371	2.67067
Broad mark 100:0	MAnorm2	MACS2	Adjusted	macs2_sharp_f_1	0.661367	0.999982	0.965368	0.99907	1	0.942342	2.43935
Broad mark 100:0	MAnorm2	MACS2	Adjusted	macs2_sharp_f_2	0.672749	0.999983	0.965368	0.999184	1	0.960062	2.46115
Broad mark 100:0	MAnorm2	MACS2	Adjusted	macs2_sharp_f_3	0.661527	0.999986	0.965368	0.999067	1	0.942363	2.43961
Broad mark 100:0	MAnorm2	MACS2	Adjusted	macs2_sharp_f_4	0.699111	0.999984	0.965368	0.999179	1	0.942025	2.49972
Broad mark 100:0	MAnorm2	MACS2	Adjusted	macs2_sharp_m_1	0.720861	0.999987	0.965368	0.999097	1	0.816142	2.50931
Broad mark 100:0	MAnorm2	MACS2	Adjusted	macs2_sharp_m_2	0.734287	0.999984	0.965368	0.999206	1	0.845331	2.53668
Broad mark 100:0	MAnorm2	MACS2	Adjusted	macs2_sharp_m_3	0.721104	0.999987	0.965368	0.99912	1	0.816255	2.50973
Broad mark 100:0	MAnorm2	MACS2	Adjusted	macs2_sharp_m_4	0.765149	0.999983	0.965368	0.999202	1	0.921659	2.60132
Broad mark 100:0	MAnorm2	SICER2	Adjusted	sicer_broad_1	0.477036	0.999927	0.965368	0.998675	1	0.932943	2.14236
Broad mark 100:0	MAnorm2	SICER2	Adjusted	sicer_broad_2	0.464558	0.999974	0.965368	0.998967	1	0.907035	2.11735
Broad mark 100:0	MAnorm2	SICER2	Adjusted	sicer_broad_3	0.476064	0.99993	0.965368	0.998674	1	0.940217	2.14226
Broad mark 100:0	MAnorm2	SICER2	Adjusted	sicer_broad_4	0.778778	0.999971	0.965368	0.998988	1	0.767223	2.59215
Broad mark 100:0	MAnorm2	SICER2	Adjusted	sicer_sharp_1	0.446856	0.99997	0.965368	0.99866	1	0.725896	2.05267
Broad mark 100:0	MAnorm2	SICER2	Adjusted	sicer_sharp_2	0.423894	0.999952	0.965368	0.998802	1	0.717601	2.01433
Broad mark 100:0	MAnorm2	SICER2	Adjusted	sicer_sharp_3	0.423506	0.999944	0.965368	0.998652	1	0.703817	2.01089
Broad mark 100:0	MAnorm2	SICER2	Adjusted	sicer_sharp_4	0.648284	0.999948	0.965368	0.9988	1	0.324392	2.29471
Broad mark 100:0	MEDIPS	Independent	Adjusted	1	0.684939	0.997487	0.999972	0.982016	1	0.748246	2.43735
Broad mark 100:0	MEDIPS	Independent	Adjusted	2	0.535731	0.997539	0.999972	0.981972	1	0.756562	2.20028
Broad mark 100:0	MEDIPS	Independent	Adjusted	3	0.566321	0.997581	0.999972	0.982037	1	0.746842	2.24732
Broad mark 100:0	MEDIPS	Independent	Adjusted	4	0.801891	0.998703	0.999972	0.986993	1	0.862931	2.64989
Broad mark 100:0	MEDIPS	Independent	Adjusted	5	0.579511	0.9987	0.999972	0.98698	1	0.771854	2.27585
Broad mark 100:0	MEDIPS	Independent	Adjusted	6	0.621379	0.998711	0.999972	0.986994	1	0.900988	2.36868
Broad mark 100:0	MMDiff2	JAMM	Default	jamm_broad	0.317081	0.986903	0.99995	0.337758	0.4	0	1.31718
Broad mark 100:0	MMDiff2	JAMM	Default	jamm_sharp	0.242277	0.98165	0.99995	0.756943	0.4	0.232848	1.40964
Broad mark 100:0	MMDiff2	MACS2	Default	macs2_broad_f	0.589881	0.98843	0.99995	0.229489	0.9	0.482496	1.90747
Broad mark 100:0	MMDiff2	MACS2	Default	macs2_broad_m	0.608887	0.987096	0.99995	0	0.9	0.470884	1.84322
Broad mark 100:0	MMDiff2	MACS2	Default	macs2_sharp_f	0.540601	0.990167	0.99995	0.540131	0.9	0.512887	1.95965
Broad mark 100:0	MMDiff2	MACS2	Default	macs2_sharp_m	0.579818	0.988694	0.99995	0.261697	0.9	0.492837	1.90642
Broad mark 100:0	MMDiff2	SICER2	Default	sicer_broad	0	0.997373	0.99995	0.748842	0	1	1.09848
Broad mark 100:0	MMDiff2	SICER2	Default	sicer_sharp	0.133387	0.990966	0.99995	0.422023	0.2	0.313135	1.08123
Broad mark 100:0	MultiGPS	Independent	Default	1	0.278524	0.127392	0.99999	0.816489	1	0.745517	1.37229
Broad mark 100:0	NarrowPeaks	JAMM	Adjusted	jamm_broad_1	0.223873	0.998611	0.0462686	0.989927	0.4	0.293869	1.30164
Broad mark 100:0	NarrowPeaks	JAMM	Adjusted	jamm_broad_2	0.344593	0.996324	0.0462686	0.989862	1	0.448895	1.64486
Broad mark 100:0	NarrowPeaks	JAMM	Adjusted	jamm_broad_3	0.344593	0.996313	0.0462686	0.989862	1	0.448895	1.64485
Broad mark 100:0	NarrowPeaks	JAMM	Adjusted	jamm_broad_4	0.344593	0.996346	0.0462686	0.989863	1	0.448897	1.64486
Broad mark 100:0	NarrowPeaks	JAMM	Adjusted	jamm_broad_5	0.344593	0.996315	0.0462686	0.989863	1	0.448896	1.64485
Broad mark 100:0	NarrowPeaks	JAMM	Adjusted	jamm_broad_6	0.281512	0.998458	0.0462686	0.989926	0.5	0.274915	1.41001
Broad mark 100:0	NarrowPeaks	JAMM	Adjusted	jamm_sharp_1	0.223872	0.998003	0.0462686	0.989243	0.4	0.29391	1.30113
Broad mark 100:0	NarrowPeaks	JAMM	Adjusted	jamm_sharp_2	0.270965	0.979938	0.0462686	0.989246	0.5	0.300017	1.39047
Broad mark 100:0	NarrowPeaks	JAMM	Adjusted	jamm_sharp_3	0.270965	0.97993	0.0462686	0.989263	0.5	0.300017	1.39048
Broad mark 100:0	NarrowPeaks	JAMM	Adjusted	jamm_sharp_4	0.270953	0.979583	0.0462686	0.989245	0.5	0.300041	1.39032
Broad mark 100:0	NarrowPeaks	JAMM	Adjusted	jamm_sharp_5	0.270968	0.979505	0.0462686	0.98925	0.5	0.300009	1.39031
Broad mark 100:0	NarrowPeaks	JAMM	Adjusted	jamm_sharp_6	0.272324	0.997844	0.0462686	0.98927	0.5	0.296575	1.39913
Broad mark 100:0	NarrowPeaks	MACS2	Adjusted	macs2_broad_f_1	0.334577	0.999179	0.0462686	0.990391	0.5	0.1379	1.46798
Broad mark 100:0	NarrowPeaks	MACS2	Adjusted	macs2_broad_f_2	0.534188	0.998097	0.0462686	0.99039	1	0.641418	1.98763
Broad mark 100:0	NarrowPeaks	MACS2	Adjusted	macs2_broad_f_3	0.534186	0.998089	0.0462686	0.99039	1	0.641415	1.98763
Broad mark 100:0	NarrowPeaks	MACS2	Adjusted	macs2_broad_f_4	0.534188	0.998114	0.0462686	0.990391	1	0.641419	1.98764
Broad mark 100:0	NarrowPeaks	MACS2	Adjusted	macs2_broad_f_5	0.534187	0.998135	0.0462686	0.990391	1	0.641422	1.98765
Broad mark 100:0	NarrowPeaks	MACS2	Adjusted	macs2_broad_f_6	0.33466	0.999206	0.0462686	0.990403	0.5	0.137693	1.46809
Broad mark 100:0	NarrowPeaks	MACS2	Adjusted	macs2_broad_m_1	0.342477	0.999238	0.0462686	0.990765	0.5	0.117424	1.4767
Broad mark 100:0	NarrowPeaks	MACS2	Adjusted	macs2_broad_m_2	0.551828	0.998608	0.0462686	0.99076	1	0.64907	2.01774
Broad mark 100:0	NarrowPeaks	MACS2	Adjusted	macs2_broad_m_3	0.551828	0.998628	0.0462686	0.990761	1	0.64907	2.01775
Broad mark 100:0	NarrowPeaks	MACS2	Adjusted	macs2_broad_m_4	0.551828	0.998633	0.0462686	0.990759	1	0.649069	2.01775
Broad mark 100:0	NarrowPeaks	MACS2	Adjusted	macs2_broad_m_5	0.551829	0.998628	0.0462686	0.99076	1	0.649054	2.01775
Broad mark 100:0	NarrowPeaks	MACS2	Adjusted	macs2_broad_m_6	0.342566	0.999296	0.0462686	0.990764	0.5	0.117208	1.47682
Broad mark 100:0	NarrowPeaks	MACS2	Adjusted	macs2_sharp_f_1	0.325946	0.998743	0.0462686	0.990811	0.5	0.160027	1.45859
Broad mark 100:0	NarrowPeaks	MACS2	Adjusted	macs2_sharp_f_2	0.494651	0.996853	0.0462686	0.990371	1	0.579612	1.91151
Broad mark 100:0	NarrowPeaks	MACS2	Adjusted	macs2_sharp_f_3	0.494651	0.996883	0.0462686	0.99037	1	0.579612	1.91152
Broad mark 100:0	NarrowPeaks	MACS2	Adjusted	macs2_sharp_f_4	0.494651	0.996879	0.0462686	0.990373	1	0.579613	1.91152
Broad mark 100:0	NarrowPeaks	MACS2	Adjusted	macs2_sharp_f_5	0.494651	0.996886	0.0462686	0.99037	1	0.579611	1.91152
Broad mark 100:0	NarrowPeaks	MACS2	Adjusted	macs2_sharp_f_6	0.32581	0.998704	0.0462686	0.990817	0.5	0.160367	1.45843
Broad mark 100:0	NarrowPeaks	MACS2	Adjusted	macs2_sharp_m_1	0.338051	0.998646	0.0462686	0.990361	0.5	0.128769	1.47149
Broad mark 100:0	NarrowPeaks	MACS2	Adjusted	macs2_sharp_m_2	0.5256	0.997949	0.0462686	0.990254	1	0.603493	1.96619
Broad mark 100:0	NarrowPeaks	MACS2	Adjusted	macs2_sharp_m_3	0.5256	0.997949	0.0462686	0.990254	1	0.603493	1.96619
Broad mark 100:0	NarrowPeaks	MACS2	Adjusted	macs2_sharp_m_4	0.5256	0.997972	0.0462686	0.990255	1	0.603494	1.9662
Broad mark 100:0	NarrowPeaks	MACS2	Adjusted	macs2_sharp_m_5	0.525601	0.997959	0.0462686	0.990253	1	0.603492	1.9662
Broad mark 100:0	NarrowPeaks	MACS2	Adjusted	macs2_sharp_m_6	0.337377	0.999166	0.0462686	0.990408	0.5	0.130394	1.47097
Broad mark 100:0	NarrowPeaks	SICER2	Adjusted	sicer_broad_1	0.17594	0.999362	0.0462686	0.990267	0.4	0.44459	1.25553
Broad mark 100:0	NarrowPeaks	SICER2	Adjusted	sicer_broad_2	0.381033	0.998871	0.0462686	0.989885	1	0.797635	1.77394
Broad mark 100:0	NarrowPeaks	SICER2	Adjusted	sicer_broad_3	0.381032	0.998875	0.0462686	0.989885	1	0.797635	1.77394
Broad mark 100:0	NarrowPeaks	SICER2	Adjusted	sicer_broad_4	0.381032	0.998869	0.0462686	0.989885	1	0.797634	1.77393
Broad mark 100:0	NarrowPeaks	SICER2	Adjusted	sicer_broad_5	0.38103	0.998886	0.0462686	0.989885	1	0.797634	1.77394
Broad mark 100:0	NarrowPeaks	SICER2	Adjusted	sicer_broad_6	0.223052	0.999329	0.0462686	0.990264	0.5	0.424531	1.34688
Broad mark 100:0	NarrowPeaks	SICER2	Adjusted	sicer_sharp_1	0.0595107	0.998937	0.0462686	0.989359	0.1	0.540334	1.02786
Broad mark 100:0	NarrowPeaks	SICER2	Adjusted	sicer_sharp_2	0.410606	0.992774	0.0462686	0.988908	1	0.423795	1.74365
Broad mark 100:0	NarrowPeaks	SICER2	Adjusted	sicer_sharp_3	0.410601	0.992855	0.0462686	0.988912	1	0.423786	1.74368
Broad mark 100:0	NarrowPeaks	SICER2	Adjusted	sicer_sharp_4	0.410603	0.992918	0.0462686	0.988906	1	0.423797	1.74371
Broad mark 100:0	NarrowPeaks	SICER2	Adjusted	sicer_sharp_5	0.410606	0.992994	0.0462686	0.988907	1	0.423787	1.74374
Broad mark 100:0	NarrowPeaks	SICER2	Adjusted	sicer_sharp_6	0.310751	0.998279	0.0462686	0.98936	0.5	0.199515	1.44141
Broad mark 100:0	normR	Independent	Default, custom window	1	0.397356	0.99944	0.891699	0.993296	1	0.385991	1.8884
Broad mark 100:0	normR	Independent	Default, custom window	2	0.314359	0.999538	0.891699	0.993572	1	0.706815	1.81992
Broad mark 100:0	ODIN	Independent	Adjusted	1	0.534457	0.947296	0.888617	0.984409	1	0.860425	2.17762
Broad mark 100:0	ODIN	Independent	Adjusted	2	0.741596	0.847574	0.888617	0.984209	1	0.883139	2.47362
Broad mark 100:0	ODIN	Independent	Adjusted	3	0.768022	0.861386	0.888617	0.984173	1	0.858066	2.5164
Broad mark 100:0	ODIN	Independent	Adjusted	4	0.52065	0.952228	0.888617	0.984615	1	0.503719	2.08624
Broad mark 100:0	ODIN	Independent	Adjusted	5	0.557788	0.884272	0.888617	0.984437	1	0.668103	2.15129
Broad mark 100:0	ODIN	Independent	Adjusted	6	0.58801	0.890418	0.888617	0.984485	1	0.598138	2.18813
Broad mark 100:0	PePr	Independent	Default	1	0.5665	0.996497	1	0.998507	1	0.501506	2.2047
Broad mark 100:0	PePr	Independent	Adjusted	2	0.576197	0.995449	1	0.998517	1	0.524215	2.22434
Broad mark 100:0	PePr	Independent	Adjusted	3	0.721474	0.995139	1	0.998516	1	0.881564	2.52813
Broad mark 100:0	PePr	Independent	Adjusted	4	0.69583	0.99536	1	0.998524	1	0.879939	2.48687
Broad mark 100:0	PePr	Independent	Adjusted	5	0.687039	0.994764	1	0.998515	1	0.925957	2.48177
Broad mark 100:0	QChIPat	Independent	Adjusted	1	0.436915	0.961305	0.951204	0.987337	1	0.516374	1.97204
Broad mark 100:0	QChIPat	Independent	Adjusted	2	0.414502	0.995384	0.951204	0.994316	1	0.477034	1.94473
Broad mark 100:0	QChIPat	Independent	Adjusted	3	0.397362	0.989041	0.951204	0.984293	1	0.474066	1.91017
Broad mark 100:0	QChIPat	Independent	Adjusted	4	0.438677	0.996718	0.951204	0.995313	1	0.521961	1.99333
Broad mark 100:0	QChIPat	Independent	Adjusted	5	0.500626	0.962847	0.951204	0.987251	1	0.561472	2.08358
Broad mark 100:0	QChIPat	Independent	Adjusted	6	0.441027	0.996223	0.951204	0.994316	1	0.434792	1.97906
Broad mark 100:0	QChIPat	Independent	Adjusted	7	0.343002	0.989631	0.951204	0.984293	1	0.326747	1.79396
Broad mark 100:0	QChIPat	Independent	Adjusted	8	0.481875	0.997406	0.951204	0.995313	1	0.514792	2.06129
Broad mark 100:0	RSEG	Independent	Default	1	0.0353798	0.987285	0.942728	0.999302	1	0.969109	1.43361
Broad mark 100:0	SICER2	Independent	Default, custom window	1	0.681995	0.992713	0.951606	0.987543	1	0.887558	2.45113
Broad mark 100:0	SICER2	Independent	Default, custom window	2	0.508934	0.993298	0.951606	0.987904	1	0.947812	2.18666
Broad mark 100:0	SICER2	Independent	Default, custom window	3	0.278042	0.993635	0.951606	0.98795	1	0.720772	1.77198
Broad mark 100:0	slidingwindow	Independent	Adjusted	deseq2_hist	0.477917	0.99842	0.999952	0.980309	1	0.706052	2.09736
Broad mark 100:0	slidingwindow	Independent	Adjusted	deseq2_tf	0.238863	0.998589	0.999952	0.980865	1	0.850381	1.74403
Broad mark 100:0	slidingwindow	Independent	Adjusted	edger_hist	0.522471	0.998499	0.999952	0.98254	1	0.967849	2.22193
Broad mark 100:0	slidingwindow	Independent	Adjusted	edger_tf	0.512559	0.998676	0.999952	0.982642	1	0.671948	2.147
Broad mark 100:0	THOR	Independent	Default	1	0.65399	0.962191	0.999968	0.97869	1	0.854102	2.39355
Broad mark 100:0	THOR	Independent	Adjusted	si	0.373678	0.967985	0.999968	0.983012	0.5	0.0372752	1.68573
Broad mark 100:0	uniquepeaks	JAMM	Adjusted	jamm_broad	0.163951	0.999999	0.999998	0.999988	1	0.867836	1.63588
Broad mark 100:0	uniquepeaks	JAMM	Adjusted	jamm_broad_s	0.0915241	1	0.999998	0.999988	1	0.95398	1.53723
Broad mark 100:0	uniquepeaks	JAMM	Adjusted	jamm_sharp	0.262273	0.999998	0.999998	0.999907	1	0.585534	1.73671
Broad mark 100:0	uniquepeaks	JAMM	Adjusted	jamm_sharp_s	0.216825	0.999998	0.999998	0.999907	1	0.634058	1.67369
Broad mark 100:0	uniquepeaks	MACS2	Adjusted	macs2_broad_f	0.42662	0.999999	0.999998	0.999994	1	0.740548	2.0307
Broad mark 100:0	uniquepeaks	MACS2	Adjusted	macs2_broad_f_s	0.492503	1	0.999998	0.999994	1	0.882213	2.16444
Broad mark 100:0	uniquepeaks	MACS2	Adjusted	macs2_broad_m	0.442709	0.999999	0.999998	0.999997	1	0.779454	2.06422
Broad mark 100:0	uniquepeaks	MACS2	Adjusted	macs2_broad_m_s	0.504027	1	0.999998	0.999997	1	0.909872	2.18842
Broad mark 100:0	uniquepeaks	MACS2	Adjusted	macs2_sharp_f	0.40282	0.999999	0.999998	0.999989	1	0.680016	1.98051
Broad mark 100:0	uniquepeaks	MACS2	Adjusted	macs2_sharp_f_s	0.453335	1	0.999998	0.999989	1	0.786412	2.08261
Broad mark 100:0	uniquepeaks	MACS2	Adjusted	macs2_sharp_m	0.421254	1	0.999998	0.999993	1	0.724928	2.01899
Broad mark 100:0	uniquepeaks	MACS2	Adjusted	macs2_sharp_m_s	0.478691	1	0.999998	0.999993	1	0.843486	2.1346
Broad mark 100:0	uniquepeaks	SICER2	Adjusted	sicer_broad	0.2108	0.999999	0.999998	1	1	0.97241	1.73176
Broad mark 100:0	uniquepeaks	SICER2	Adjusted	sicer_broad_s	0.257512	1	0.999998	1	1	0.909284	1.79388
Broad mark 100:0	uniquepeaks	SICER2	Adjusted	sicer_sharp	0.212783	0.999999	0.999998	0.999977	1	0.842129	1.70887
Broad mark 100:0	uniquepeaks	SICER2	Adjusted	sicer_sharp_s	0.155831	0.999998	0.999998	0.999977	1	0.780437	1.60541
