# Supplementary material for: Comprehensive assessment of differential ChIP-seq tools guides optimal algorithm selection
Source: Genome Biol. 2022 May 24;23:119. doi: 10.1186/s13059-022-02686-y (PMC9128273; doi:10.1186/s13059-022-02686-y)
Supplement: Supplementary file 6 — Additional file 6: Table S5. DCS scores per peak and regulation scenario. Table of DCS score ranked DCS tools, the applied peak caller and parameter setup, and the DCS score for: all test sets averaged, the 50:50, and 100:0 regulation scenarios, TF, sharp mark, and broad mark peak shapes, and all combinations of regulation scenario, and peak shape: TF 50:50, TF 100:0, sharp mark 50:50, sharp mark 100:0, broad mark 50:50, and broad mark 100:0. [file 13059_2022_2686_MOESM6_ESM.xlsx]

## Sheet: Table S5
	All test sets						TF 50:50
	Tool	Peak caller	Peak caller setup	Parameter setup	DCS score		Tool	Peak caller	Peak caller setup	Parameter setup	DCS score
	DiffBind	MACS2	macs2_broad_f	diffbind_2 DESeq2	2.60471192091198		edgeR	MACS2	macs2_broad_f	edger	2.62404651756263
	bdgdiff/MACS2	MACS2	macs2	bdgdiff_1	2.57176561685224		DESeq2	MACS2	macs2_broad_f	deseq2	2.61697126588958
	MEDIPS	Independent	-	medips_1	2.54776111584552		DiffBind	MACS2	macs2_sharp_f	diffbind_2 DESeq2	2.60473948046865
	MAnorm2	MACS2	macs2_broad_f	manorm2_4	2.52173899105646		bdgdiff/MACS2	MACS2	macs2	bdgdiff_1	2.56452894665952
	edgeR	MACS2	macs2_broad_f	edger	2.50365106011742		ChIPComp	MACS2	macs2_sharp_f	chipcomp	2.51329857818119
	ChIPComp	MACS2	macs2_broad_f	chipcomp	2.49287496129072		DIME	MACS2	macs2_broad_f	dime	2.49795454840519
	DESeq2	MACS2	macs2_broad_f	deseq2	2.48341590697927		MAnorm2	MACS2	macs2_sharp_f	manorm2_2	2.48358213571743
	DIME	MACS2	macs2_broad_f	dime	2.41229314667842		normR	Independent	-	normr_1	2.48117991834759
	HMCan	Independent	-	hmcan_1	2.3982899201262		MMDiff2	MACS2	macs2_broad_f	mmdiff2	2.45909784562337
	HOMERpd	MACS2	macs2_broad_f	homerpd	2.34573288725585		MEDIPS	Independent	-	medips_2	2.45736380723845
	Manorm	MACS2	macs2_broad_f	manorm_1	2.34303747842471		THOR	Independent	-	thor_1	2.45574448678625
	EpiCenter	Independent	-	epicenter_6	2.31423129399195		Manorm	MACS2	macs2_sharp_f	manorm_1	2.38872459602342
	THOR	Independent	-	thor_1	2.30272214984791		HMCan	Independent	-	hmcan_1	2.36511763986185
	PePr	Independent	-	pepr_3	2.30071974569202		DBChIP	MACS2	macs2_sharp_f	dbchip_sf	2.3483181348995
	slidingwindow	Independent	-	slidingwindow_edgeR_hist	2.28406010449393		EpiCenter	Independent	-	epicenter_1	2.33327929870148
	ODIN	Independent	-	odin_3	2.26641679953666		slidingwindow	Independent	-	slidingwindow_edgeR_hist	2.31877148699533
	QChIPat	Independent	-	qchipat_4	2.23730852177253		HOMERpd	MACS2	macs2_sharp_f	homerpd	2.20210428532533
	diffReps	Independent	-	diffrep_2	2.19457952162774		QChIPat	Independent	-	qchipat_4	2.11097086338955
	HOMER	Independent	-	homer_hi	2.13518728747911		RSEG	Independent	-	rseg_1	2.09211468783689
	normR	Independent	-	normr_1	2.08942062961256		HOMER	Independent	-	homer_fa	2.0017694126053
	DBChIP	MACS2	macs2_sharp_f	dbchip_sf	2.08939908060134		PePr	Independent	-	pepr_5	1.97309756962152
	chromstaR	Independent	-	chromstar_1	2.07146662229399		ODIN	Independent	-	odin_1	1.96767138943819
	histoneHMM	Independent	-	histonehmm_2	2.04472328041265		MultiGPS	Independent	-	multigps_1	1.91729119650178
	SICER2	Independent	-	sicer_1	1.99279608418044		chromstaR	Independent	-	chromstar_1	1.88527441938405
	ChIPDiff	Independent	-	chipdiff_2	1.97374933159066		uniquepeaks	MACS2	macs2_sharp_f	uniquepeaks_s	1.86558925552594
	csaw	Independent	-	csaw_1_TMM	1.9655899426438		histoneHMM	Independent	-	histonehmm_2	1.80628554608775
	uniquepeaks	MACS2	macs2_sharp_f	uniquepeaks_s	1.96333605557162		NarrowPeaks	MACS2	macs2_sharp_f	narrowpeaks_4	1.78471888999075
	MMDiff2	MACS2	macs2_sharp_f	mmdiff2	1.95230486784677		SICER2	Independent	-	sicer_1	1.73802732731975
	NarrowPeaks	MACS2	macs2_broad_f	narrowpeaks_5	1.85226245819579		diffReps	Independent	-	diffrep_2	1.69390595163562
	RSEG	Independent	-	rseg_1	1.74907292238925		ChIPDiff	Independent	-	chipdiff_2	1.69149085813745
	ChIPnorm	Independent	-	chipnorm_1	1.70194683306742		csaw	Independent	-	csaw_1_TMM	1.67538185263465
	MultiGPS	Independent	-	multigps_1	1.55577558826528		ChIPnorm	Independent	-	chipnorm_1	1.62168891439699
	GenoGAM	Independent	-	genogam_s1	1.34566404551943		GenoGAM	Independent	-	genogam_s1	1.50550097903444
	50:50						TF 100:0
	Tool	Peak caller	Peak caller setup	Parameter setup	DCS score		Tool	Peak caller	Peak caller setup	Parameter setup	DCS score
	edgeR	MACS2	macs2_broad_f	edger	2.59383126069789		HOMERpd	MACS2	macs2_sharp_f	homerpd	2.64682961966718
	DESeq2	MACS2	macs2_broad_f	deseq2	2.5902912308017		DiffBind	MACS2	macs2_sharp_f	diffbind_2 DESeq2	2.64268352057152
	DiffBind	MACS2	macs2_broad_f	diffbind_2 edgeR	2.58294733172491		bdgdiff/MACS2	MACS2	macs2	bdgdiff_3	2.62313135238234
	bdgdiff/MACS2	MACS2	macs2	bdgdiff_1	2.54635703698664		ChIPComp	MACS2	macs2_sharp_f	chipcomp	2.56126659786334
	MEDIPS	Independent	-	medips_2	2.52955651102416		MEDIPS	Independent	-	medips_1	2.53205549614204
	ChIPComp	MACS2	macs2_broad_f	chipcomp	2.51373310976633		MAnorm2	MACS2	macs2_broad_f	manorm2_4	2.52385917310122
	MAnorm2	MACS2	macs2_broad_f	manorm2_2	2.50826598559811		Manorm	MACS2	macs2_sharp_f	manorm_1	2.48539060967966
	HMCan	Independent	-	hmcan_1	2.4848093891011		edgeR	MACS2	macs2_sharp_f	edger	2.47269399284078
	DIME	MACS2	macs2_broad_f	dime	2.46041653828633		DESeq2	MACS2	macs2_broad_f	deseq2	2.46547131043402
	normR	Independent	-	normr_1	2.44558085563487		THOR	Independent	-	thor_1	2.44698407202648
	Manorm	MACS2	macs2_sharp_m	manorm_1	2.31624407197164		EpiCenter	Independent	-	epicenter_1	2.4124418862911
	EpiCenter	Independent	-	epicenter_6	2.31468503108472		DIME	MACS2	macs2_sharp_f	dime	2.38267087049966
	THOR	Independent	-	thor_1	2.30962887554887		HOMER	Independent	-	homer_fa	2.38204706490973
	slidingwindow	Independent	-	slidingwindow_edgeR_hist	2.30534988520767		HMCan	Independent	-	hmcan_1	2.35286563554408
	PePr	Independent	-	pepr_2	2.27688756389567		slidingwindow	Independent	-	slidingwindow_edgeR_hist	2.35066844998837
	ODIN	Independent	-	odin_3	2.27554331408487		MMDiff2	MACS2	macs2_broad_f	mmdiff2	2.34423385187703
	QChIPat	Independent	-	qchipat_4	2.20758088228043		DBChIP	MACS2	macs2_sharp_f	dbchip_sf	2.28507099486446
	diffReps	Independent	-	diffrep_2	2.16652917700724		QChIPat	Independent	-	qchipat_1	2.20894279437228
	HOMERpd	MACS2	macs2_broad_f	homerpd	2.11845266669372		PePr	Independent	-	pepr_1	2.05713099893307
	DBChIP	MACS2	macs2_sharp_f	dbchip_sf	2.09312093984732		ODIN	Independent	-	odin_3	2.01750975282448
	RSEG	Independent	-	rseg_1	2.09125426392188		chromstaR	Independent	-	chromstar_1	1.96661684117162
	histoneHMM	Independent	-	histonehmm_2	2.0672654435465		NarrowPeaks	MACS2	macs2_sharp_f	narrowpeaks_5	1.945340592418
	chromstaR	Independent	-	chromstar_1	2.05873089769988		uniquepeaks	MACS2	macs2_sharp_f	uniquepeaks_s	1.93323936044329
	HOMER	Independent	-	homer_hi	1.97950342516283		histoneHMM	Independent	-	histonehmm_2	1.85386768764175
	MMDiff2	MACS2	macs2_sharp_f	mmdiff2	1.97925952261284		MultiGPS	Independent	-	multigps_1	1.84121944356819
	SICER2	Independent	-	sicer_1	1.94881881090246		SICER2	Independent	-	sicer_1	1.79143320781895
	ChIPDiff	Independent	-	chipdiff_1	1.9415654181991		diffReps	Independent	-	diffrep_1	1.73096525677142
	uniquepeaks	MACS2	macs2_sharp_f	uniquepeaks_s	1.93393580923611		csaw	Independent	-	csaw_1_TMM	1.70513012252767
	csaw	Independent	-	csaw_1_TMM	1.90817020834333		ChIPnorm	Independent	-	chipnorm_1	1.64744938914425
	NarrowPeaks	MACS2	macs2_sharp_f	narrowpeaks_4	1.77845330953453		GenoGAM	Independent	-	genogam_s1	1.64569117555392
	ChIPnorm	Independent	-	chipnorm_1	1.68035163436056		ChIPDiff	Independent	-	chipdiff_2	1.5849705017067
	MultiGPS	Independent	-	multigps_1	1.55281724315932		normR	Independent	-	normr_1	1.55651780748404
	GenoGAM	Independent	-	genogam_s1	1.31796471870779		RSEG	Independent	-	rseg_1	1.39638264466146
	100:0						Sharp mark 50:50
	Tool	Peak caller	Peak caller setup	Parameter setup	DCS score		Tool	Peak caller	Peak caller setup	Parameter setup	DCS score
	DiffBind	MACS2	macs2_broad_f	diffbind_2 DESeq2	2.63272823354771		MEDIPS	Independent	-	medips_3	2.69115626330676
	bdgdiff/MACS2	MACS2	macs2	bdgdiff_1	2.59717419671784		bdgdiff/MACS2	MACS2	macs2	bdgdiff_4si	2.64485307106661
	HOMERpd	MACS2	macs2_broad_f	homerpd	2.57301310781798		DESeq2	MACS2	macs2_sharp_m	deseq2	2.62207510049606
	MEDIPS	Independent	-	medips_1	2.57247103428786		DiffBind	MACS2	macs2_sharp_m	diffbind_2 DESeq2	2.62077163056339
	MAnorm2	MACS2	macs2_broad_f	manorm2_4	2.5648886373534		edgeR	MACS2	macs2_sharp_m	edger	2.61422504036572
	ChIPComp	MACS2	macs2_broad_f	chipcomp	2.47201681281511		HMCan	Independent	-	hmcan_1	2.53688838926229
	edgeR	MACS2	macs2_broad_f	edger	2.41347085953695		ChIPComp	MACS2	macs2_sharp_m	chipcomp	2.5365770358537
	Manorm	MACS2	macs2_broad_f	manorm_1	2.3773058105735		MAnorm2	MACS2	macs2_sharp_m	manorm2_2	2.51081013037288
	DESeq2	MACS2	macs2_broad_f	deseq2	2.37654058315684		QChIPat	Independent	-	qchipat_4	2.50950301843443
	DIME	MACS2	macs2_broad_f	dime	2.36416975507051		ODIN	Independent	-	odin_3	2.49082790262441
	PePr	Independent	-	pepr_3	2.33034454184108		normR	Independent	-	normr_1	2.47772928140345
	EpiCenter	Independent	-	epicenter_6	2.31377755689918		EpiCenter	Independent	-	epicenter_6	2.45562967100263
	HMCan	Independent	-	hmcan_1	2.3117704511513		DIME	MACS2	macs2_sharp_m	dime	2.43583377577345
	THOR	Independent	-	thor_1	2.29581542414695		PePr	Independent	-	pepr_2	2.39325099526955
	HOMER	Independent	-	homer_hi	2.29087114979539		histoneHMM	Independent	-	histonehmm_2	2.34939999790742
	slidingwindow	Independent	-	slidingwindow_edgeR_tf	2.2862159926211		diffReps	Independent	-	diffrep_1	2.31226138561015
	QChIPat	Independent	-	qchipat_4	2.26703616126463		Manorm	MACS2	macs2_sharp_m	manorm_1	2.28890834448947
	ODIN	Independent	-	odin_3	2.25729028498845		slidingwindow	Independent	-	slidingwindow_edgeR_tf	2.27252279767132
	diffReps	Independent	-	diffrep_2	2.22262986624824		THOR	Independent	-	thor_1	2.22765761872251
	DBChIP	MACS2	macs2_sharp_f	dbchip_sf	2.08567722135536		RSEG	Independent	-	rseg_1	2.17292812112859
	chromstaR	Independent	-	chromstar_1	2.08420234688811		chromstaR	Independent	-	chromstar_1	2.16100071184935
	SICER2	Independent	-	sicer_1	2.03677335745841		ChIPDiff	Independent	-	chipdiff_1	2.12973213720835
	csaw	Independent	-	csaw_1_TMM	2.02300967694427		HOMERpd	MACS2	macs2_sharp_f	homerpd	2.11939964625874
	histoneHMM	Independent	-	histonehmm_2	2.02218111727881		HOMER	Independent	-	homer_hi	2.042750371626
	ChIPDiff	Independent	-	chipdiff_2	2.01177708580633		csaw	Independent	-	csaw_1_TMM	1.97767395089993
	uniquepeaks	MACS2	macs2_sharp_f	uniquepeaks_s	1.99273630190713		DBChIP	MACS2	macs2_sharp_f	dbchip_sf	1.96280376184356
	NarrowPeaks	MACS2	macs2_broad_f	narrowpeaks_5	1.92622610292783		uniquepeaks	MACS2	macs2_sharp_f	uniquepeaks_s	1.95040137170543
	MMDiff2	MACS2	macs2_sharp_f	mmdiff2	1.9253502130807		NarrowPeaks	MACS2	macs2_sharp_m	narrowpeaks_5	1.8096662164791
	normR	Independent	-	normr_1	1.73326040359026		SICER2	Independent	-	sicer_1	1.76322682596619
	ChIPnorm	Independent	-	chipnorm_1	1.72354203177427		ChIPnorm	Independent	-	chipnorm_2	1.69960733504936
	MultiGPS	Independent	-	multigps_1	1.55873393337124		MMDiff2	MACS2	macs2_sharp_f	mmdiff2	1.50948445210599
	RSEG	Independent	-	rseg_1	1.40689158085662		MultiGPS	Independent	-	multigps_1	1.37851626141537
	GenoGAM	Independent	-	genogam_s1	1.37336337233106		GenoGAM	Independent	-	genogam_s2	1.25584948850758
	TF						Sharp mark 100:0
	Tool	Peak caller	Peak caller setup	Parameter setup	DCS score		Tool	Peak caller	Peak caller setup	Parameter setup	DCS score
	DiffBind	MACS2	macs2_sharp_f	diffbind_2 DESeq2	2.62371150052009		MEDIPS	Independent	-	medips_1	2.74801066136015
	bdgdiff/MACS2	MACS2	macs2	bdgdiff_3	2.59383008535925		bdgdiff/MACS2	MACS2	macs2	bdgdiff_2si	2.70015159206754
	edgeR	MACS2	macs2_broad_f	edger	2.54817973200812		DiffBind	MACS2	macs2_sharp_m	diffbind_2 DESeq2	2.68219086148181
	DESeq2	MACS2	macs2_broad_f	deseq2	2.5412212881618		HOMERpd	MACS2	macs2_sharp_m	homerpd	2.60202978515827
	ChIPComp	MACS2	macs2_sharp_f	chipcomp	2.53728258802226		QChIPat	Independent	-	qchipat_4	2.60175158225353
	MEDIPS	Independent	-	medips_1	2.48629737587552		MAnorm2	MACS2	macs2_sharp_m	manorm2_4	2.57672447957726
	MAnorm2	MACS2	macs2_sharp_f	manorm2_2	2.48575068073686		edgeR	MACS2	macs2_sharp_m	edger	2.49938879459304
	THOR	Independent	-	thor_1	2.45136427940636		EpiCenter	Independent	-	epicenter_6	2.48225566697457
	Manorm	MACS2	macs2_sharp_f	manorm_1	2.43705760285154		DESeq2	MACS2	macs2_sharp_m	deseq2	2.48129649978175
	HOMERpd	MACS2	macs2_sharp_f	homerpd	2.42446695249625		HOMER	Independent	-	homer_hi	2.41849594727595
	DIME	MACS2	macs2_sharp_f	dime	2.41780807613509		DIME	MACS2	macs2_broad_m	dime	2.4143090836212
	MMDiff2	MACS2	macs2_broad_f	mmdiff2	2.4016658487502		PePr	Independent	-	pepr_5	2.41413603819864
	EpiCenter	Independent	-	epicenter_1	2.37286059249629		ChIPComp	MACS2	macs2_sharp_m	chipcomp	2.39994441210286
	HMCan	Independent	-	hmcan_1	2.35899163770296		diffReps	Independent	-	diffrep_1	2.39219947897047
	slidingwindow	Independent	-	slidingwindow_edgeR_hist	2.33471996849185		slidingwindow	Independent	-	slidingwindow_edgeR_tf	2.37001613042233
	DBChIP	MACS2	macs2_sharp_f	dbchip_sf	2.31669456488198		HMCan	Independent	-	hmcan_1	2.35615694479459
	HOMER	Independent	-	homer_fa	2.19190823875752		histoneHMM	Independent	-	histonehmm_2	2.35083074922527
	QChIPat	Independent	-	qchipat_4	2.15849942122141		ODIN	Independent	-	odin_2	2.29924974899577
	normR	Independent	-	normr_1	2.01884886291582		Manorm	MACS2	macs2_broad_f	manorm_1	2.26148236942363
	PePr	Independent	-	pepr_1	2.01510133515875		chromstaR	Independent	-	chromstar_1	2.19243237073357
	ODIN	Independent	-	odin_1	1.93110047205999		ChIPDiff	Independent	-	chipdiff_1	2.16515334287345
	chromstaR	Independent	-	chromstar_1	1.92594563027784		csaw	Independent	-	csaw_1_TMM	2.0835135674395
	uniquepeaks	MACS2	macs2_sharp_f	uniquepeaks_s	1.89941430798461		THOR	Independent	-	thor_1	2.04691194758652
	MultiGPS	Independent	-	multigps_1	1.87925532003498		DBChIP	MACS2	macs2_sharp_f	dbchip_sf	1.98066127504589
	NarrowPeaks	MACS2	macs2_sharp_f	narrowpeaks_4	1.86502735810853		uniquepeaks	MACS2	macs2_sharp_f	uniquepeaks_s	1.96235573524481
	histoneHMM	Independent	-	histonehmm_2	1.83007661686475		NarrowPeaks	MACS2	macs2_sharp_m	narrowpeaks_2	1.91576860120249
	SICER2	Independent	-	sicer_1	1.76473026756935		SICER2	Independent	-	sicer_1	1.86775879781921
	RSEG	Independent	-	rseg_1	1.74424866624918		normR	Independent	-	normr_2	1.82775178091335
	diffReps	Independent	-	diffrep_2	1.71182217881601		ChIPnorm	Independent	-	chipnorm_2	1.77609497400223
	csaw	Independent	-	csaw_1_TMM	1.69025598758116		MMDiff2	JAMM	jamm_sharp	mmdiff2	1.67779969978411
	ChIPDiff	Independent	-	chipdiff_2	1.63823067992207		MultiGPS	Independent	-	multigps_1	1.4626908404233
	ChIPnorm	Independent	-	chipnorm_1	1.63456915177062		RSEG	Independent	-	rseg_1	1.39068206472723
	GenoGAM	Independent	-	genogam_s1	1.57559607729418		GenoGAM	Independent	-	genogam_s2	1.31205822876646
	Sharp mark						Broad mark 50:50
	Tool	Peak caller	Peak caller setup	Parameter setup	DCS score		Tool	Peak caller	Peak caller setup	Parameter setup	DCS score
	MEDIPS	Independent	-	medips_1	2.71797555131592		MEDIPS	Independent	-	medips_5	2.64303170762473
	bdgdiff/MACS2	MACS2	macs2	bdgdiff_2si	2.67250209632785		normR	Independent	-	normr_2	2.63024114100106
	DiffBind	MACS2	macs2_sharp_m	diffbind_2 DESeq2	2.6514812460226		MAnorm2	SICER2	sicer_broad	manorm2_1	2.62964456379213
	edgeR	MACS2	macs2_sharp_m	edger	2.55680691747938		EpiCenter	Independent	-	epicenter_4	2.62889580944345
	QChIPat	Independent	-	qchipat_4	2.55562730034398		edgeR	MACS2	macs2_broad_m	edger	2.62494479701211
	DESeq2	MACS2	macs2_sharp_m	deseq2	2.5516858001389		DiffBind	MACS2	macs2_broad_m	diffbind_2 edgeR	2.61798765093057
	MAnorm2	MACS2	macs2_sharp_m	manorm2_4	2.52562365048065		DESeq2	MACS2	macs2_broad_m	deseq2	2.61663214321378
	EpiCenter	Independent	-	epicenter_6	2.4689426689886		ChIPComp	MACS2	macs2_broad_m	chipcomp	2.6046102699163
	ChIPComp	MACS2	macs2_sharp_m	chipcomp	2.46826072397828		bdgdiff/MACS2	MACS2	macs2	bdgdiff_2	2.55976811744952
	HMCan	Independent	-	hmcan_1	2.44652266702844		HMCan	Independent	-	hmcan_1	2.55242213817914
	DIME	MACS2	macs2_broad_m	dime	2.41914290088176		ODIN	Independent	-	odin_2	2.52062939651183
	PePr	Independent	-	pepr_3	2.39773944936282		DIME	MACS2	macs2_broad_m	dime	2.50994158770359
	ODIN	Independent	-	odin_3	2.36439665852191		diffReps	Independent	-	diffrep_1	2.49603254546059
	HOMERpd	MACS2	macs2_sharp_m	homerpd	2.35754046803898		PePr	Independent	-	pepr_1	2.46843505749679
	diffReps	Independent	-	diffrep_1	2.35223043229031		slidingwindow	Independent	-	slidingwindow_edgeR_hist	2.415392808891
	histoneHMM	Independent	-	histonehmm_2	2.35011537356635		Manorm	MACS2	macs2_broad_m	manorm_1	2.38923481096094
	slidingwindow	Independent	-	slidingwindow_edgeR_tf	2.32126946404683		SICER2	Independent	-	sicer_1	2.34520227942145
	Manorm	MACS2	macs2_sharp_m	manorm_1	2.27061803633924		ChIPDiff	Independent	-	chipdiff_1	2.27782024783272
	HOMER	Independent	-	homer_hi	2.23062315945098		THOR	Independent	-	thor_1	2.24548452113785
	chromstaR	Independent	-	chromstar_1	2.17671654129146		QChIPat	Independent	-	qchipat_8	2.16200031820606
	ChIPDiff	Independent	-	chipdiff_1	2.1474427400409		histoneHMM	Independent	-	histonehmm_1	2.15901098380155
	THOR	Independent	-	thor_1	2.13728478315452		chromstaR	Independent	-	chromstar_1	2.12991756186622
	normR	Independent	-	normr_1	2.11629500628351		uniquepeaks	MACS2	macs2_broad_m	uniquepeaks_s	2.1134264379036
	csaw	Independent	-	csaw_1_TMM	2.03059375916971		HOMERpd	MACS2	macs2_broad_m	homerpd	2.09477397711716
	DBChIP	MACS2	macs2_sharp_f	dbchip_sf	1.97173251844472		csaw	Independent	-	csaw_1_TMM	2.07145482149542
	uniquepeaks	MACS2	macs2_sharp_f	uniquepeaks_s	1.95637855347512		MMDiff2	MACS2	macs2_sharp_m	mmdiff2	2.04976718079307
	NarrowPeaks	MACS2	macs2_sharp_m	narrowpeaks_2	1.86271550002555		HOMER	Independent	-	homer_hi	2.0368706829082
	SICER2	Independent	-	sicer_1	1.8154928118927		RSEG	Independent	-	rseg_1	2.00871998280016
	RSEG	Independent	-	rseg_1	1.78180509292791		DBChIP	MACS2	macs2_sharp_f	dbchip_sf	1.96824092279889
	ChIPnorm	Independent	-	chipnorm_2	1.73785115452579		NarrowPeaks	MACS2	macs2_broad_m	narrowpeaks_4	1.8261193663993
	MMDiff2	JAMM	jamm_sharp	mmdiff2	1.52477619564542		ChIPnorm	Independent	-	chipnorm_2	1.74114221091439
	MultiGPS	Independent	-	multigps_1	1.42060355091933		MultiGPS	Independent	-	multigps_1	1.36264427156083
	GenoGAM	Independent	-	genogam_s2	1.28395385863702		GenoGAM	Independent	-	genogam_s2	1.24083556926913
	Broad mark						Broad mark 100:0
	Tool	Peak caller	Peak caller setup	Parameter setup	DCS score		Tool	Peak caller	Peak caller setup	Parameter setup	DCS score
	DESeq2	SICER2	sicer_sharp	deseq2	2.66058076829586		DESeq2	SICER2	sicer_sharp	deseq2	2.70466321858432
	DiffBind	SICER2	sicer_sharp	diffbind_1 DESeq2	2.65400594749255		DiffBind	SICER2	sicer_sharp	diffbind_1 DESeq2	2.69818660138015
	MAnorm2	MACS2	macs2_broad_m	manorm2_4	2.64367552214224		MAnorm2	MACS2	macs2_broad_m	manorm2_4	2.67066640448567
	MEDIPS	Independent	-	medips_4	2.6327786948421		edgeR	SICER2	sicer_sharp	edger	2.66071984508094
	edgeR	SICER2	sicer_sharp	edger	2.6249835610439		MEDIPS	Independent	-	medips_4	2.64988514328986
	EpiCenter	Independent	-	epicenter_4	2.59130065088621		HOMERpd	SICER2	sicer_sharp	homerpd	2.63274906358574
	bdgdiff/MACS2	MACS2	macs2	bdgdiff_2	2.58125000075209		bdgdiff/MACS2	MACS2	macs2	bdgdiff_4	2.60273667267083
	ChIPComp	MACS2	macs2_broad_m	chipcomp	2.57681505510294		diffReps	Independent	-	diffrep_2	2.57960358433637
	diffReps	Independent	-	diffrep_2	2.53700252361034		EpiCenter	Independent	-	epicenter_4	2.55370549232897
	ODIN	Independent	-	odin_3	2.51769694199945		ChIPComp	MACS2	macs2_broad_m	chipcomp	2.54901984028959
	PePr	Independent	-	pepr_3	2.4940356919451		PePr	Independent	-	pepr_3	2.52813337782809
	DIME	MACS2	macs2_broad_m	dime	2.48042529340873		ODIN	Independent	-	odin_3	2.51639568772145
	Manorm	MACS2	macs2_broad_m	manorm_1	2.424249865106		Manorm	MACS2	macs2_broad_m	manorm_1	2.45926491925105
	SICER2	Independent	-	sicer_1	2.39816517307925		SICER2	Independent	-	sicer_1	2.45112806673706
	HMCan	Independent	-	hmcan_1	2.38935545564719		DIME	MACS2	macs2_broad_m	dime	2.45090899911387
	HOMERpd	MACS2	macs2_broad_m	homerpd	2.35238524773053		HOMER	Independent	-	homer_hi	2.40900326681075
	THOR	Independent	-	thor_1	2.31951738698285		THOR	Independent	-	thor_1	2.39355025282784
	slidingwindow	Independent	-	slidingwindow_edgeR_hist	2.31866127039682		ChIPDiff	Independent	-	chipdiff_2	2.3032839425247
	ChIPDiff	Independent	-	chipdiff_1	2.28841536336552		csaw	Independent	-	csaw_1_TMM	2.28038534086564
	normR	Independent	-	normr_2	2.22508132952688		histoneHMM	Independent	-	histonehmm_1	2.2414436592313
	HOMER	Independent	-	homer_hi	2.22293697485948		HMCan	Independent	-	hmcan_1	2.22628877311523
	histoneHMM	Independent	-	histonehmm_1	2.20022732151642		slidingwindow	Independent	-	slidingwindow_edgeR_hist	2.22192973190264
	csaw	Independent	-	csaw_1_TMM	2.17592008118053		uniquepeaks	MACS2	macs2_broad_m	uniquepeaks_s	2.1884163656245
	uniquepeaks	MACS2	macs2_broad_m	uniquepeaks_s	2.15092140176405		chromstaR	Independent	-	chromstar_2	2.16141292521997
	chromstaR	Independent	-	chromstar_2	2.14197221393579		QChIPat	Independent	-	qchipat_5	2.08357546321746
	QChIPat	Independent	-	qchipat_8	2.11164333757648		NarrowPeaks	MACS2	macs2_broad_m	narrowpeaks_4	2.01774884208341
	MMDiff2	MACS2	macs2_sharp_f	mmdiff2	1.99059861660208		DBChIP	MACS2	macs2_sharp_f	dbchip_sf	1.99129939415573
	DBChIP	MACS2	macs2_sharp_f	dbchip_sf	1.97977015847731		MMDiff2	MACS2	macs2_sharp_f	mmdiff2	1.95964893679707
	NarrowPeaks	MACS2	macs2_broad_m	narrowpeaks_4	1.92193410424136		normR	Independent	-	normr_1	1.88840267212317
	ChIPnorm	Independent	-	chipnorm_2	1.75873905664983		ChIPnorm	Independent	-	chipnorm_2	1.77633590238527
	RSEG	Independent	-	rseg_1	1.72116500799066		RSEG	Independent	-	rseg_1	1.43361003318117
	MultiGPS	Independent	-	multigps_1	1.36746789384153		MultiGPS	Independent	-	multigps_1	1.37229151612224
	GenoGAM	Independent	-	genogam_s2	1.2552157218257		GenoGAM	Independent	-	genogam_s2	1.26959587438227
